# Supplementary material for: Fusobacterium nucleatum and Its Impact on Colorectal Cancer Chemoresistance: A Meta-Analysis of In Vitro Co-Culture Infections
Source: Cancers (Basel). 2025 Oct 7;17(19):3247. doi: 10.3390/cancers17193247 (PMC12523259; doi:10.3390/cancers17193247)
Supplement: Supplementary file 1 [file cancers-17-03247-s001.zip]

Archive with 1 entries (1 files):
- cancers-3849979-supplementary.csv
