# Supplementary material for: Fusobacterium nucleatum and Its Impact on Colorectal Cancer Chemoresistance: A Meta-Analysis of In Vitro Co-Culture Infections
Source: Cancers (Basel). 2025 Oct 7;17(19):3247. doi: 10.3390/cancers17193247 (PMC12523259; doi:10.3390/cancers17193247)
Supplement: Supplementary file 1 [file cancers-17-03247-s001.zip › cancers-3849979-supplementary.csv]

GeneID	Control_1	Control_1	Control_1	Control_2	Control_2	Control_2	Control_3	Control_3	Control_3	Control_4	Control_4	Control_4	FN_1	FN_1	FN_1	FN_2	FN_2	FN_2	FN_3	FN_3	FN_3	FN_4	FN_4	FN_4
	0	0	0	0	0	0	0	0	0	0	0	0	1	1	1	1	1	1	1	1	1	1	1	1
100287102	0.05166	0.06427	0.09985	0.09858	0.08971	0.06863	0.4913	0.7612	0.7642	0.02616	0.02533	0.024	0.03021	0.03439	0.05958	0	0.05823	0.05549	0.6833	0.7031	0.3987	0	0.02583	0
653635	20.14	20.75	18.98	4.511	3.993	4.663	15.86	17.53	16.28	12.49	13.34	13.25	18.45	18.59	19.89	0.01743	4.065	3.899	18.16	17.02	17.87	14.24	13.29	13.84
102466751	37.65	44.24	36.39	2.794	2.543	3.752	28.9	34.93	22.85	17.8	19.08	16.91	43.3	36.76	41.25	72.35	1.768	4.718	29.43	31.63	26.08	19.44	18.2	17.97
107985730	0.1586	0.1316	0.1533	0	0.04591	0	0	0.08657	0.09026	0.1607	0.1556	0.07371	0.1855	0.1056	0.09148	0	0	0.0426	0	0.2399	0	0.07227	0.2379	0.08112
100302278	0	0	0	0	0	0	0	0.3375	0	0	0	0	0	0	0	0	0.1743	0.1661	0	0	0	0	0.3092	0.3162
645520	0	0	0	0	0.02186	0	0	0	0	0.0765	0	0	0	0	0	0	0	0.02028	0	0	0.08967	0	0	0
79501	0	0	0	0	0	0	0	0	0	0	0	0	0	0	0	0	0	0	0	0	0.05519	0	0	0
100996442	0.7062	0.5568	0.5562	0.2052	0.1514	0.2491	2.304	2.37	2.361	0.5741	0.6242	0.6563	0.7138	0.6384	0.5631	0	0.1769	0.1545	2.684	2.945	2.93	0.5323	0.7062	0.6331
729737	5.41	5.418	5.259	0.06446	0.009024	0.04143	11.38	11.89	10.66	3.877	4.113	3.745	5.315	5.801	5.871	1.8	0.01318	0.05861	11.91	13.92	11.74	4.517	4.341	4.273
102725121	0.2124	0.0881	0.1027	0.2027	0.1691	0.07056	1.382	1.391	1.299	0	0	0.02468	0.1863	0.1414	0.09188	0	0.1497	0.08556	1.341	1.606	1.072	0.04839	0	0.02716
102723897	16.91	19.31	16.86	6.072	5.218	6.487	18.1	19.86	16.46	10.75	11	11.24	18.14	18.74	16.85	0.169	4.835	6.025	17.22	19.01	19.3	12.96	11.02	12.12
102465909	14.43	18.22	16.98	0.7983	0.3632	1.251	12.56	17.12	13.57	5.721	6.154	7.581	14.68	11.69	20.27	0.169	1.415	3.37	17.35	17.08	15.65	6.861	5.647	7.702
107985721	0.03154	0.02616	0.06096	0	0	0	0.04736	0.01721	0.01794	0	0.01546	0.01465	0.01844	0.02099	0.05456	0	0.008888	0.008469	0.1327	0.06359	0.05617	0.07184	0.06307	0.03226
112268260	0.09708	0.1396	0.1314	0.04528	0.09741	0.04299	0.1555	0.1413	0.1326	0.1705	0.2094	0.2466	0.1438	0.1034	0.1418	0	0.03648	0.03128	0.2179	0.1501	0.1921	0.2064	0.2524	0.2515
729759	0	0	0.08784	0.0289	0.05261	0.06037	0.09098	0.0992	0.2068	0	0.04456	0	0.05315	0.06049	0	0	0.02561	0	0	0.09163	0.05396	0	0	0
100132287	2.851	2.616	2.765	0.07453	0.06783	0.0973	5.542	5.542	5.245	2.661	2.518	2.441	2.764	2.769	2.77	0	0.1046	0.05768	5.507	4.922	6.203	2.545	2.578	2.607
105378947	0.09106	0.1057	0.176	0.03475	0.01054	0.0242	0.03646	0.05963	0.02072	0.1845	0.1429	0.1692	0.1491	0.02424	0.06302	0	0.04106	0.08803	0.0438	0.03672	0.02162	0.1328	0.1457	0.1863
101928626	0.05347	0	0	0	0.0619	0	0	0	0.06085	0	0	0.04969	0	0	0	0	0.03014	0	0.0643	0.05391	0	0	0	0
113219467	414.7	403.8	323.5	45.11	36.18	44.32	28.28	40.67	47.87	307.4	280.5	327.8	300.8	352.8	363.9	3.445	21	22.59	34.69	25.45	27.12	307.2	419.4	309.8
81399	0.05906	0.04899	0.07135	0.06574	0.1026	0.05395	0.1552	0.145	0.1596	0.07478	0.05068	0.02744	0.0518	0.05897	0.05109	0	0.06241	0.1031	0.1598	0.1861	0.1052	0.06727	0.06643	0.0755
100133331	3.635	3.785	3.909	0.1143	0.133	0.09287	4.798	5.275	5.034	3.53	2.977	3.164	3.936	4.028	3.686	1.8	0.0788	0.09654	4.515	4.46	5.264	3.185	2.876	3.626
107984841	6.866	8.141	8.417	0.1759	0.5868	0.5816	15.96	15.94	13.21	4.854	5.287	5.781	8.03	7.3	9.301	1.8	0.2597	0.4455	14.68	18.4	15.1	6.214	5.253	5.75
107984847	18.21	17	18.37	0.6715	0.9167	0.7013	40.6	40.91	41.45	11.14	11.82	12.18	15.02	16.98	17.25	0.01743	1.141	0.756	41.89	36.81	41.78	13.15	11.08	14.67
107984849	10.21	12.26	12.67	0.3877	0.6175	0.1012	21.05	22.62	23.06	3.859	7.323	7.364	8.911	10.75	10.72	0	0.3436	0.4911	16.68	19.51	27.5	7.221	5.638	7.793
100288069	6.1	5.937	6.197	1.287	1.243	1.489	12.68	11.75	12.08	4.981	4.548	4.83	6.37	6.173	7.61	1.8	0.6841	0.7856	11.04	12.3	10.2	4.197	4.792	4.679
105378580	0.191	0.09644	0.1284	0.6075	0.8845	0.8386	1.696	1.84	1.9	0.6309	0.5538	0.4939	0.2525	0.1327	0.06705	0	0.6787	0.5575	1.538	2.11	1.676	0.507	0.6643	0.6116
400728	0.1317	0.09103	0.1273	0.1396	0.1398	0.1458	1.978	2.252	2.823	0.4447	0.409	0.3264	0.2054	0.3214	0.1266	0	0.2103	0.1415	1.768	1.748	2.059	0.42	0.4609	0.3143
79854	0.324	0.2687	0.2505	0.4946	0.4314	0.5811	2.076	2.122	1.696	0.6892	1.017	0.4817	0.2652	0.2157	0.1121	0	0.347	0.261	2.143	1.862	2.808	0.6495	0.7127	0.6296
643837	2.352	2.653	2.582	0.9818	0.8213	0.9057	1.48	1.604	1.651	1.634	1.817	1.709	2.6	2.51	2.692	0	0.8335	0.824	1.512	1.593	1.674	1.583	1.705	1.588
107984850	0	0	0	0	0	0	0.01741	0.03796	0.03957	0	0.01705	0	0.02034	0	0	0	0	0	0	0	0.06194	0.01584	0.01739	0.01778
284593	0.02501	0.02075	0.07252	0.09546	0.05791	0.03323	0.02504	0.0546	0.02846	0	0.02453	0	0	0	0.02885	0	0.0141	0.0403	0.06015	0.1261	0.08909	0.02279	0.05002	0.07674
284600	0.2765	0.2202	0.2672	0.3729	0.2433	0.3306	0.31	0.2294	0.2391	0.3025	0.3362	0.2981	0.1164	0.2503	0.1276	0	0.1995	0.3208	0.1596	0.1784	0.3152	0.2318	0.2875	0.2602
100130417	0.425	0.235	0.3012	0.1982	0.09841	0.1318	0.02836	0.1237	0.03224	0.4018	0.3334	0.5793	0.1657	0.1509	0.2941	0	0.07985	0.03043	0	0	0	0.3614	0.34	0.3767
107985728	0.1287	0.08736	0.09049	0.007444	0.02032	0.007774	0.04686	0.01277	0.02664	0.1185	0.05738	0.1305	0.04106	0.1558	0.08099	0	0.03958	0.03771	0.01407	0	0.04169	0.1066	0.1053	0.1915
148398	6.241	6.63	7.419	3.832	3.168	3.071	2.055	2.313	2.07	4.192	3.78	3.97	6.948	7.42	7.583	1.8	3.471	3.442	1.946	2.423	2.556	3.969	3.254	3.277
26155	103.5	121.7	114.3	54.6	45.74	48.68	48.54	49.56	46.14	71.32	71.47	70.68	119.8	121.4	121.3	1.45	58.26	54.9	45.67	48.31	42.96	70.13	62.54	68.68
339451	13.48	16.37	16.2	1.4	1.741	2.137	5.475	5.003	4.416	4.867	4.878	4.429	14.28	13.59	15.08	0.169	1.585	1.49	4.306	4.069	4.267	6.502	5.872	5.793
84069	2.035	2.227	2.173	0.3185	0.3207	0.3539	0.7679	1.361	1.152	2.957	2.309	2.644	2.442	2.837	2.679	0	0.3843	0.3548	1.102	0.8915	0.9994	2.689	2.557	2.986
84808	0.4013	0.4895	0.3308	0.03754	0.06833	0.03136	0.2363	0.2448	0.1881	0.4185	0.4514	0.4059	0.497	0.5185	0.3131	0	0.05988	0.05705	0.2129	0.2261	0.3083	0.4195	0.3187	0.4346
57801	6.556	7.576	6.122	7.747	6.548	7.057	1.09	1.261	1.72	3.309	3.008	3.965	5.484	4.97	2.999	1.8	8.004	6.923	1.871	2.42	2.56	5.306	5.311	4.955
9636	40.93	42.12	40.46	64.21	59.95	65.5	30.71	29.9	33.01	74.3	75.54	72.09	43.4	42.8	43.19	0.4493	77.96	77.64	39.95	44.77	52.81	73.49	60.82	71.66
375790	13.64	16.6	15.61	3.764	3.279	3.38	141.4	140.8	131.1	56.67	60.58	60.27	16.3	16.62	14.92	70.86	3.462	2.952	136.4	142.6	151.1	65.59	58.57	63.53
100288175	3.724	4.07	4.276	1.254	1.217	1.31	2.061	2.247	2.592	2.219	2.406	2.402	4.406	4.841	4.295	1.8	1.037	1.553	2.318	2.341	2.549	3.114	2.234	2.733
112267874	0.4262	0.4976	0.6255	0.2812	0.2467	0.1992	1.011	0.9476	0.8803	0.5916	0.6811	0.6895	0.3508	0.4623	0.528	0	0.1868	0.1611	1.177	1.082	1.181	0.7911	0.6945	0.888
105378948	0.7161	1.079	1.045	0.3067	0.2791	0.4077	1.96	2.121	2.644	2.265	2.837	2.838	0.7349	0.9532	0.8427	0.108	0.3542	0.4395	2.53	2.004	2.811	3.102	2.265	3.064
401934	0.7636	0.9314	0.9116	0.2	0.039	0.1044	0.6745	0.6863	0.7923	4.299	5.153	5.739	0.5516	0.7474	0.7253	0	0.01266	0.1327	1.431	0.9509	0.96	6.221	5.906	6.799
54991	5.106	5.414	5.715	2.544	2.082	1.935	8.94	8.081	7.567	7.393	7.691	7.533	5.786	4.928	5.302	1.8	2.057	1.621	7.236	7.093	7.312	7.594	7.912	7.86
254099	0	0	0	0	0	0.03499	5.564	5.951	5.096	0.4269	0.4649	0.8812	0	0	0	0	0	0	4.941	5.337	5.41	0.96	0.7111	0.5388
406984	0	0	0	1.143	1.3	0.5968	27.88	24.02	27.6	3.64	3.083	5.426	1.576	0	0	0	0.2532	0.4825	25.38	24.45	23.47	2.865	2.695	3.216
406983	0.4741	1.18	0.4582	0.6031	0.2744	0.6299	26.58	34.15	30.75	4.322	5.114	2.644	0	0.6312	2.734	0	0	0.7639	33.07	23.42	23.64	4.32	5.689	4.364
554210	2.056	2.985	11.92	0.654	0.2976	3.757	45.29	52.74	47.97	11.46	8.57	17.2	1.202	4.106	3.558	0.08907	0.8693	1.381	40.8	42.5	45.17	11.24	11.82	6.835
100506376	0	0	0	0.006499	0	0.006788	2.209	2.074	1.884	0.0414	0.02004	0.009496	0	0	0	0	0.02304	0	2.076	1.597	1.577	0.08379	0.07152	0.05225
254173	0.09933	0.02472	0.1056	0	0.0115	0	3.967	4.065	3.267	0.1409	0.0974	0.1477	0.04646	0.01322	0.06874	0	0.03359	0.005334	2.962	2.043	2.241	0.172	0.2483	0.193
8784	4.22	5.344	5.019	0.3314	0.2815	0.2653	0.2434	0.2464	0.1779	0	0	0.01614	5.017	5.433	4.787	1.8	0.323	0.2518	0.1044	0.2451	0.2474	0	0.03473	0
7293	0.03487	0.009641	0.02247	0.01479	0.04037	0.01544	0.1745	0.1903	0.09259	0.02355	0.0342	0.04321	0.04078	0.07737	0	0	0.04586	0	0.1817	0.1406	0.2346	0.02118	0.05811	0.01189
51150	27.3	30.17	28.42	17.02	15.57	15.17	23.35	23.89	21.86	28.38	28.51	29.61	25.66	24.27	24.22	4.411	17.07	16.18	21.39	22.33	20.46	30.54	29.44	31.24
126792	2.51	2.814	2.808	6.338	5.627	5.346	11.59	10.93	12.01	4.284	4.431	4.524	2.864	2.673	2.474	0	6.328	5.384	11.58	12.15	12.03	4.824	4.867	4.263
388581	0.3912	0.2163	0.5671	0.08294	0.2264	0.08662	0.6853	0.7827	1.076	0.2642	0.1279	0.2726	0.2669	0.6943	0.3008	0	0.1102	0.3326	0.5488	0.9859	0.7741	0.3267	0.1304	0.2334
118424	10.67	10.05	10	6.99	5.576	6.32	9.327	9.267	9.741	13.15	13.38	12.31	9.251	10.54	9.555	0	6.81	6.219	9.24	9.572	9.462	12.42	12.1	12.33
101928895	0.4086	0.2753	0.3702	0.4548	0.3252	0.4071	0.1789	0.1951	0.3196	0.3621	0.5509	0.2848	0.5376	0.5099	0.4418	0	0.2735	0.1783	0.4913	0.3604	0.3032	0.6282	0.383	0.6268
6339	0.503	0.8228	0.6752	0.2933	0.3154	0.4362	0.2518	0.3965	0.4293	0.3963	0.3014	0.4285	0.4575	0.5766	0.4351	0	0.2126	0.2251	0.2352	0.2817	0.3152	0.4838	0.5728	0.5002
116983	3.931	4.771	4.751	2.464	2.078	2.342	9.455	9.536	9.013	7.918	7.748	8.126	4.319	4.248	4.638	1.8	1.853	1.351	9.555	8.718	8.533	8.723	7.636	7.91
102465434	0	0	0.6761	0	0	0	0.7003	0.7635	0.796	2.834	1.372	3.9	0	0	0	0	0.7885	0	1.682	1.41	0.8306	2.55	2.098	1.431
109623456	2.54	1.685	1.473	0.3231	0	1.012	4.577	4.435	5.203	1.544	3.985	1.888	2.97	0	2.929	0.108	0	0.5456	3.665	4.097	3.619	4.166	3.555	1.039
126789	10.58	14.54	14.31	10.05	7.469	9.054	12.92	11.94	13.24	17.78	16.98	15.11	12.76	12.63	11.08	0.02299	9.232	9.446	11.41	10.24	10.69	17.79	14.62	16.01
54973	26.36	30.53	29.41	12.55	12.58	12.4	31.05	34.3	31.69	18.69	19.59	18.55	27.49	28.2	29.63	4.473	12.37	12.47	36.14	36.85	35.31	20.57	19.38	20
102465435	7.221	8.167	5.71	3.758	2.28	0.8722	9.2	15.05	14.19	5.985	7.081	9.151	9.981	6.117	9.086	1.8	0.37	2.82	11.84	15.22	14.81	9.571	7.22	6.714
80772	2.343	3.305	3.187	1.49	1.348	1.762	5.071	5.299	5.174	9.864	9.701	10.07	2.347	2.97	2.8	1.8	1.661	1.53	5.888	5.559	5.315	10.66	8.657	10.95
83756	0.09464	0.1374	0.1029	0.2709	0.2397	0.3615	1.09	1.162	1.333	0.2516	0.1856	0.3408	0.09685	0	0.05458	0	0.26	0.2224	0.8108	0.966	1.025	0.2371	0.3667	0.2783
1855	27.56	31.73	29.99	27.3	24.73	26.67	23.01	21.5	20.04	26.87	28.2	27.47	31.27	31.69	27.6	4.473	28.09	27.21	21.26	21.19	23.64	29.86	27.9	27.45
102466740	9.402	8.998	6.291	0.92	1.256	0.9609	5.792	3.947	3.292	6.593	4.965	4.705	4.229	1.926	6.673	1.8	1.223	1.165	2.609	4.375	3.435	6.59	5.062	8.876
54587	0.846	1.009	0.9965	0.5661	0.454	0.4917	1.685	1.52	1.885	5.338	5.444	4.791	0.876	0.6218	0.6607	0	0.2732	0.3408	1.695	1.635	1.601	6.014	5.622	5.85
54998	30.05	32.41	32.57	61.36	54.41	60.36	23.66	24.26	20.97	47.21	49.65	44.41	31.81	29.86	31.41	0	61.79	59.51	22.51	21.86	24.31	43.88	38.55	42.88
81669	26.09	25.27	25.8	6.299	6.378	6.9	34.36	35.39	34.9	24.52	24.44	24.17	24.49	27.68	24.46	0.07535	4.965	5.228	37.68	39.88	37.95	24.38	24.23	22.81
148413	13.57	12.31	12.24	12.65	11.49	12.7	11.8	10.98	10.17	11.25	11.27	10.71	12.36	13.06	12.42	0	11.01	11.05	11.15	11.69	13.22	10.34	9.983	10.81
55052	55.37	55.41	58.21	65.87	67.03	68.9	29.06	31.73	29.92	63.49	64.75	54.49	55.44	56.37	56.75	2.407	74.01	72	29.56	30.17	28.31	53.02	49.24	55.71
107984868	0.02214	0.01837	0	0.007042	0	0.05148	0.07759	0.06042	0.1008	0.06729	0.1194	0.08231	0.03885	0.05896	0.03831	0	0.02496	0.01189	0.07988	0.07813	0.1183	0.111	0.1218	0.09059
441869	0	0	0	0	0	0	0.1151	0.1534	0.07269	0.1423	0.07517	0.1187	0.01494	0.03401	0.01474	0	0	0.02058	0.04609	0.0644	0.09101	0.06985	0.08942	0.0784
105378585	0.1124	0	0	0	0	0	0.07501	0.1636	0.1279	0.03795	0.1102	0	0.04381	0	0	0	0	0	0.09009	0.3399	0.3559	0.1024	0.1873	0
643965	0	0	0	0	0	0	1.476	1.136	1.48	0	0	0	0	0	0	0	0	0	0.5214	0.2623	1.751	0	0	0
102724312	0.143	0.1482	0.1036	0	0	0	1.753	1.521	1.261	0.0724	0.1402	0.06642	0.1254	0.2379	0.2473	0	0	0	2.278	1.297	1.57	0.03256	0.1072	0.03655
107985729	0.175	0.1452	0.2255	0	0	0	1.022	1.496	1.593	0.2954	0.143	0.2168	0.307	0.1941	0.2018	0	0	0	1.333	1.117	1.281	0.1595	0.1458	0.2088
64856	4.265	5.09	4.462	0.3807	0.3354	0.3281	19.38	18.57	16.67	1.222	1.192	1.315	3.777	3.389	3.364	1.8	0.3212	0.3316	17.32	16.68	19.35	1.549	1.396	1.321
219293	0.6736	0.7419	0.6297	0.3161	0.1854	0.2127	1.503	1.35	1.332	0.3691	0.379	0.3592	0.6328	0.7056	0.6496	0	0.2303	0.2194	1.832	1.381	1.691	0.3824	0.265	0.3501
83858	14.31	16.08	15.34	12.16	11.06	11.84	10.08	10.94	9.451	8.365	8.872	8.572	15.17	16	14.75	70.86	13.28	13.13	9.111	9.155	9.433	8.281	6.712	7.429
55210	36.1	40.3	38.27	14.53	12.76	14.34	14.95	16.27	14.31	32.54	32.4	31.46	37.93	40.26	37.32	81.37	15.81	14.55	15.76	15.42	13.31	32.14	28.93	31.01
339453	0.0618	0.02563	0.02986	0	0.05366	0	0.5258	0.7082	0.4219	0.1565	0.0909	0.1149	0.3614	0.08227	0.392	0	0.03483	0.08297	0.6688	0.5296	0.5503	0.1689	0.1854	0.0632
29101	46.49	49.64	48.98	54.18	52.8	58.7	56.02	58.8	60.13	49.99	49.5	51.54	45.43	46.19	48.68	0	58.78	53.54	60.74	61.48	57.02	53.78	54.53	52.17
643988	0.8639	0.7665	0.6601	2.096	1.768	1.495	0	0	0	0	0	0	0.9398	0.7756	0.7878	0	1.71	1.489	0	0	0	0.01831	0	0
105378586	0.5222	0.5569	0.3605	1.044	1.036	0.9416	0	0	0	0	0	0	0.6979	0.3972	0.6023	0	0.7989	0.8013	0.0897	0.07521	0.08857	0	0	0
142678	3.544	3.94	4.14	3.565	3.122	3.132	3.596	3.431	3.347	1.9	2.003	1.722	3.985	3.212	2.707	1.8	2.874	2.759	3.69	3.453	3.701	2.03	1.994	1.855
8510	0.9417	1.152	0.9997	0.2553	0.2055	0.1846	0.3555	0.5055	0.5973	0.516	0.4996	0.4304	1.174	0.9865	1.015	0	0.2001	0.2404	0.2785	0.358	0.4399	0.4361	0.3859	0.5684
984	22.62	23.86	23.06	3.844	3.289	3.372	8.087	9.394	8.403	22.93	22.81	23.53	23.32	24.33	24.27	0.01277	3.792	3.629	8.691	8.371	7.362	24.37	23.34	24.85
728661	6.375	6.717	6.292	3.505	3.268	3.644	25.34	24.63	24.15	16.47	16.75	15.62	7.592	7.088	7.017	1.8	2.698	2.86	22.46	24.22	23.81	16.73	16.76	16.37
8511	0.5181	1.055	0.4097	0.2996	0.1091	0.09386	0.1414	0.0514	0.268	0.1431	0.2309	0.1313	1.047	0.5016	0.4346	0	0.3716	0.05059	0.2265	0.6173	0.2237	0.2146	0.1413	0.1445
728642	21.73	23.44	21.43	3.488	2.915	3.29	9.188	9.849	8.852	18.61	17.89	18.38	22.97	23.88	22.96	9.461	2.854	3.682	8.916	9.069	8.488	19.01	17.89	19.1
9906	2.497	2.314	2.47	1.756	1.747	1.674	14.82	14.83	16.66	5.367	5.545	5.396	2.277	1.923	2.098	0	1.259	1.127	14.18	14.79	14.88	5.717	5.771	5.807
112268218	2.121	2.438	2.07	1.269	1.264	1.2	2.291	2.796	2.915	2.404	2.43	2.127	2.186	1.761	1.962	0	1.03	1.117	3.283	2.858	2.842	2.353	2.268	2.384
65220	13.93	14.74	14.44	8.336	7.751	7.688	13.41	14.48	13.9	14.87	14.8	14.08	15.11	14.31	14.97	0.02299	8.487	7.007	13.76	13.96	13.99	15.49	14.13	14.67
2782	98.48	101.6	99.59	19.11	17.98	18.02	99.99	99.46	98.41	88.62	91.89	92.31	96.56	99.29	97.84	4.475	18.85	19.17	96.89	98.58	101.4	91.67	94.09	96.38
105378949	0	0.07223	0.05611	0.09232	0.1176	0.1928	1.133	1.521	1.751	0.3822	0.6262	0.7283	0.1018	0.3091	0.06696	0	0.03272	0.1715	1.117	0.8487	1.241	0.7406	0.7837	0.6235
163688	0.2661	0.268	0.2021	0.3022	0.242	0.303	0.1522	0.1037	0.1081	0.231	0.1305	0.212	0.289	0.253	0.2631	0	0.2035	0.2348	0.1143	0.09581	0.1128	0.1212	0.152	0.03888
339456	5.613	5.716	5.646	3.658	3.302	4.305	0.3198	0.4483	0.779	3.375	2.909	3.266	5.978	5.346	5.474	1.8	3.961	3.113	0.1098	0.4141	0.1626	2.952	2.692	2.941
85452	0.2364	0.2965	0.2452	0	0.003338	0	0.005772	0.01888	0	0.0292	0	0.01608	0.1753	0.261	0.1862	0	0	0	0.03467	0	0	0.02102	0.01153	0
107984872	0.06098	0.06322	0.02947	0	0	0	0.03052	0.03328	0	0	0	0.01417	0.01783	0.06088	0.01758	0	0	0	0.01833	0	0	0	0.01524	0.06237
105378589	0.008987	0.04473	0.01737	0	0	0	0.008997	0	0.01023	0	0	0	0.03153	0.02393	0.02073	0	0	0	0.01081	0	0	0	0	0
2563	1.232	1.312	1.44	0.05824	0.02891	0.08295	0.008333	0	0	0	0	0	1.159	1.053	1.306	0.108	0.03284	0.01341	0	0.04196	0	0	0	0.008514
105378590	0	0	0	0	0.05551	0	0.0384	0	0	0	0	0	0	0.02553	0	0	0	0	0	0	0	0	0	0
105378591	0	0	0.1527	0	0	0.105	0.2373	0.1725	0.2698	0.1601	0	0	0	0	0	0	0	0.2122	0.2851	0	0	0.216	0.07901	0.1616
5590	3.81	4.268	3.985	2.615	2.229	2.168	8.931	8.361	8.612	3.871	4.049	3.935	3.851	3.642	3.758	1.8	2.134	2.377	7.864	7.424	8.213	4.572	4.402	4.449
100506504	1.635	1.412	1.349	0.2599	0.03943	0.04524	4.466	3.159	4.612	1.759	1.302	2.12	1.713	1.451	1.885	0.108	0.09597	0.07316	4.3	3.742	2.83	2.607	2.452	1.393
199990	2.796	3.014	2.671	1.481	1.291	1.279	4.64	5.017	4.309	2.893	3.014	2.957	2.659	2.781	2.805	0	1.383	1.385	4.363	4.409	4.973	3.227	2.883	2.977
112268219	2.38	2.345	1.93	0.7316	0.5456	0.4457	3.438	3.522	3.927	2.152	2.131	2.539	2.391	2.084	2.506	0.108	0.6843	0.5234	3.439	3.189	3.547	2.344	2.316	2.059
105378593	0.1656	0.206	0.16	0.05265	0	0	1.45	1.174	0.989	0.08385	0.04059	0.07692	0.0484	0.1653	0.09547	0	0	0	0.3981	0.9597	0.8845	0.03771	0.3311	0.127
6497	7.92	8.115	7.919	0.822	0.7057	0.8406	12.03	11.92	11.89	6.502	6.488	6.335	8.013	7.534	7.528	1.8	0.5653	0.7479	10.22	11.12	10.22	6.127	5.836	6.258
79906	0.5848	0.7476	0.8578	0.9146	0.6651	0.777	3.347	3.079	3.022	1.024	0.9243	0.9399	0.6598	0.6961	0.4841	0	0.6398	0.5727	3.772	3.801	3.406	0.8777	1.135	1.217
100129534	0.6264	0.7872	0.8622	0.2052	0.0879	0.07566	2.584	2.092	2.117	0.423	0.3537	0.1764	0.4884	0.5812	0.613	0	0.07489	0.2243	3.036	3.157	2.997	0.3286	0.2657	0.2718
11079	32.2	32.88	32.37	32.12	30.11	31.31	28.28	28.79	28.83	33.67	32.63	31.43	33.44	33.13	32.65	0	33.86	32.3	31.16	33.98	35.84	31.81	32.83	30.89
5192	7.54	7.736	7.386	14.05	12.39	12.49	11.58	12.71	11.06	14.42	14.81	14.55	7.112	7.165	7.938	1.8	13.58	13.14	11.68	12.26	12.39	13.44	13	12.75
9651	0.2527	0.1917	0.2598	0.06838	0.07468	0.07499	0.9148	0.9739	0.7402	0.3811	0.3216	0.3247	0.1194	0.2862	0.1178	0	0.06665	0.08372	0.8597	1.089	1.245	0.3135	0.2902	0.2639
55229	6.779	6.988	6.754	3.748	3.494	3.27	5.099	5.746	6.165	8.313	8.813	8.812	6.168	6.375	5.622	1.8	3.676	3.707	5.266	5.346	4.94	9.473	8.11	8.52
388585	0	0	0	0	0.02887	0.01657	0	0.02722	0	0	0	0	0	0	0	0	0	0	0.05998	0.02514	0	0	0	0
115110	0	0	0.02678	1.363	1.267	1.344	2.562	2.339	2.681	0.1872	0.1631	0.2404	0	0.0246	0	0	1.333	1.518	2.644	2.459	3.082	0.1263	0.2309	0.2362
8764	0	0	0	2.359	2.074	2.047	6.734	6.638	6.666	0.3811	0.3953	0.4994	0	0.01192	0	0	3.185	3.031	7.022	7.179	7.242	0.4244	0.4388	0.5405
100996583	0	0.2028	0	0.1944	0.1769	0.203	2.264	2.335	3.478	0.5573	0.2398	0.3409	0	0	0	0	0.3101	0.4925	2.205	2.095	2.613	0.1671	0.4279	0.5002
127281	6.76	8.202	7.346	5.023	4.195	4.912	20.38	20.41	19.06	9.344	8.54	9.697	7.043	7.82	7.184	1.8	5.216	5.842	20.57	20.18	20.71	8.876	8.353	9.299
79258	0.9246	1.193	0.8811	0.5472	0.394	0.3412	2.982	2.621	2.323	0.8845	0.9318	0.9785	0.9611	0.8889	1.081	0	0.5862	0.4621	3.443	3.003	3.217	1.03	0.963	0.788
105378597	0	0.03371	0.03928	0	0	0	0.08136	0.08871	0.1387	0.1235	0.03985	0.1511	0	0	0	0	0	0	0.3421	0.2048	0	0.07406	0.08127	0.2909
100287898	0.006027	0.04499	0	0.023	0.02093	0.01601	1.189	1.092	1.166	0.3663	0.3073	0.3865	0.007048	0.04012	0	0	0.01698	0.00971	1.051	1.142	0.9804	0.4833	0.4218	0.3698
105378603	0	0	0	0	0	0	0	0	0	0	0	0	0	0	0	0	0	0	0.4009	0	0	0	0	0
105378602	0	0	0	0	0	0	0.05498	0.05994	0.06249	0	0	0	0	0	0	0	0	0	0	0.05536	0.0652	0	0	0
105378601	0	0	0	0	0	0	0.05498	0.05994	0.06249	0	0	0	0	0	0	0	0	0	0.1321	0	0.0652	0	0	0
112268220	0	0	0	0	0	0	0	0.09352	0	0	0	0	0	0	0	0	0	0	0.103	0.04319	0.05087	0	0	0
107985732	0	0	0	0	0	0	0	0	0	0	0	0	0	0	0	0	0	0	0.06242	0	0.06164	0	0	0
105378600	0	0	0	0	0	0	0.05498	0.05994	0.125	0	0	0	0	0	0	0	0	0	0.1321	0	0.0652	0	0	0
105378598	0	0	0	0	0	0	0.04553	0.1291	0.03105	0	0	0	0	0	0	0	0	0	0.0875	0.04585	0.0648	0	0	0
107984904	0	0	0	0	0	0	0	0.2266	0	0	0	0	0	0	0	0	0	0	0.06242	0	0.06164	0	0	0
105378599	0	0	0	0	0	0	0.05498	0.1199	0.06249	0	0	0	0	0	0	0	0	0	0	0.05536	0.0652	0	0	0
140625	0	0	0	0	0	0	0	0	0	0	0	0	0	0	0	0	0	0	0.03571	0	0.07051	0	0	0
440556	0.1442	0.1012	0.2251	0	0	0	0	0	0	0	0	0	0.1037	0.07381	0.08953	0	0	0	0	0	0	0	0	0.01134
63976	0.9763	0.9237	0.8866	0	0.0142	0	0	0.01606	0	0.02485	0.06254	0.08206	1.211	1.065	1.154	0	0.01106	0.007904	0.005899	0	0	0.04023	0.02453	0.04516
100422968	0	0	0	0	0	0	0	0	0	0	0	0	0	0	0	0	0	0	0	0	0	0	0	0
105378606	0	0	0	0	0	0	0	0	0	0	0	0	0.01615	0.009193	0.007965	0	0	0	0	0	0.0164	0	0	0
107984909	0	0	0	0	0	0	0	0	0	0	0	0	0.04059	0.0231	0.02001	0	0	0	0	0	0.06181	0	0	0
105378605	0	0	0	0	0	0	0	0	0	0	0	0	0	0	0	0	0	0	0	0	0	0	0	0
105378604	0.00947	0.002618	0.009152	0	0	0.006291	0.03476	0.09302	0.07184	0.4668	0.455	0.4605	0.003692	0.004202	0	0	0	0	0.07591	0.1018	0.1124	0.4142	0.3377	0.3906
27237	6.426	7.79	7.55	4.183	4.342	4.683	18.37	18.11	18.28	18.3	20.21	20.24	7.402	6.709	6.333	1.8	4.264	4.178	20.12	19.86	20.18	19.51	18.64	19.3
1953	3.167	3.125	3.065	0.852	0.5559	0.7164	3.5	4.117	3.777	3.068	2.931	3.235	2.949	2.943	2.948	1.8	0.5912	0.6215	4.305	3.912	3.73	3.545	3.466	3.722
105378608	0.08472	0.02342	0	0.03592	0.008173	0.01876	0.5089	0.5548	0.4981	0.04291	0.01385	0.01312	0.03303	0.0188	0.03257	0	0.02388	0	0.5094	0.6975	0.5532	0.01287	0.07059	0.02888
693135	0	0.3687	0	0	0	0	0.8899	0	0.5058	0	0	0	0	0	0	0	0	0.2387	0.5345	0.4481	1.583	0	0	0
105378607	0.0431	0	0	0	0.02495	0	0.4746	0.4704	0.6376	0.04366	0.04227	0	0	0	0	0	0	0.06944	0.3628	0.2607	0.4606	0.1571	0.0431	0.08817
127262	14.38	13.94	13.69	4.103	4.3	3.613	37.27	37.77	37.31	20.16	21.19	22.03	12.37	13.3	12.18	56.91	3.215	3.217	40.07	39.02	41.4	20.73	19.78	19.54
49856	20.48	21.89	23.52	14.63	11.32	12.55	13.66	14.13	13.27	20.89	21.39	20.25	20.49	21.65	20.77	0.01277	11.68	14.28	14.42	13.24	12.41	20.53	19.69	19.18
7161	4.45	4.974	4.382	0.4531	0.4212	0.4783	1.925	1.781	1.839	2.917	2.907	2.968	4.434	4.323	4.011	1.8	0.3842	0.3784	2.155	1.691	2.11	2.889	2.443	2.969
105378610	0.09859	0.01636	0.07623	0.06271	0.05707	0.0262	0.7896	0.7102	0.8751	0.01997	0.03867	0.05497	0.04612	0.1312	0	0	0.03334	0.07413	0.7113	0.7355	0.8897	0.0539	0.01972	0.121
105378609	0.06019	0	0.4072	0.07656	0	0	0.9037	0.6569	1.164	0.06096	0	0	0	0	0.06941	0	0	0.03232	0.9408	0.5461	1	0	0	0.06155
57212	0.07272	0.1042	0.0575	0.01682	0.01913	0.02196	0.05956	0.06493	0.03761	0.04018	0.01945	0.03072	0.05412	0.088	0.06862	0	0.02235	0.0284	0.04769	0.03332	0.05494	0.04819	0.04627	0.02704
148870	0.01161	0.02888	0.03366	0.05168	0.04032	0.05398	0.08134	0	0	0	0	0.03236	0	0	0.04016	0	0.01308	0.01247	0	0	0.01378	0	0	0
388588	0.2979	0.2471	0.2879	1.658	1.293	1.385	0.5964	0.6502	0.6779	0.3772	0.4382	0.8304	0.4355	0.2974	0.1718	0	0.9234	1.12	0.1791	0.1502	0.4421	0.5428	0.3723	1.142
57470	14.42	16.76	15.19	7.72	7.514	7.424	9.917	10.59	9.355	16.47	15.82	16.43	14.76	15.56	15.04	70.86	7.769	6.993	11.09	11.97	11.84	16.46	16.02	16.45
9731	6.726	5.796	6.587	3.166	3.214	2.717	7.646	6.937	7.312	8.332	8.485	8.539	6.231	6.371	5.903	1.8	2.341	2.687	7.888	7.527	7.152	8.402	8.141	8.537
1677	3.393	3.146	3.315	2.46	1.977	2.131	3.137	3.129	3.372	2.881	2.906	2.843	3.084	2.564	2.717	1.8	2.238	1.942	2.672	2.375	2.92	2.484	2.141	2.553
107984910	0.07516	0.2182	0.2361	0.1195	0.01088	0.03744	0.8652	0.9228	0.7911	0.571	0.5159	0.4016	0.1978	0.2251	0.04334	0	0.06354	0.09082	0.6326	0.5683	0.8254	0.5821	0.3945	0.1922
339448	10.26	10.02	10.62	5.871	5.748	6.138	6.044	6.11	6.087	7.935	7.829	8.142	9.29	10.41	10.13	0.08907	7.07	6.233	5.832	5.674	5.166	7.574	7.424	7.318
100133612	0.1749	0.03626	0	0.1112	0.07592	0.08713	1.357	1.098	1.045	0.1107	0.3001	0.2641	0.05113	0	0.02521	0	0.1478	0.1526	1.13	1.278	1.376	0.07967	0.04371	0.1118
728716	0	0	0	0	0	0	0	0	0	0	0.07367	0	0	0	0	0	0	0	0	0	0	0	0	0
105376672	0	0	0	0	0	0	0	0	0	0.04613	0	0.04232	0	0	0	0	0	0	0	0	0	0.04149	0	0
105376673	0	0	0	0	0	0	0	0	0	0	0	0	0	0	0	0	0	0	0	0	0.03344	0	0	0
284661	0	0	0	0	0	0	0	0	0	0	0	0	0	0	0	0	0	0	0	0	0	0	0	0
105376674	0	0	0	0	0	0	0	0	0	0	0	0	0	0	0	0	0	0	0	0	0	0	0	0
105376679	0	0	0	0	0	0	0	0	0	0	0	0	0	0	0	0	0	0	0	0	0	0	0	0
107985376	0	0	0	0.04873	0	0	0	0	0	0	0	0	0	0	0	0	0	0	0	0	0	0.0698	0	0
55966	0	0	0	0	0	0	0	0	0	0	0	0	0	0	0	0	0.001841	0	0	0	0	0	0	0
105376680	0	0	0	0	0	0	0	0	0	0	0	0	0	0	0	0	0	0	0	0	0	0	0	0
102724429	0	0	0	0	0	0	0	0	0	0	0	0	0	0	0	0	0	0	0	0	0	0	0	0
105376681	0	0	0	0	0	0	0	0	0	0	0	0	0	0	0	0	0	0	0	0	0	0	0	0
105376682	0	0	0	0	0	0	0	0	0	0	0	0	0	0	0	0	0	0	0	0	0	0	0	0
107984911	0	0	0	0.01828	0	0	0	0	0	0	0	0	0	0	0	0	0	0	0	0	0	0	0	0
105376686	0	0	0	0	0	0	0	0	0	0	0	0	0	0	0	0	0	0	0	0	0	0	0	0
100616421	1.219	1.517	1.178	0.3877	0.7057	0.4049	6.102	1.996	6.243	2.47	2.989	0.5665	0.7129	3.246	1.406	0.108	0	0	5.131	3.687	5.79	1.666	3.048	1.247
261734	2.022	2.719	2.201	0.7763	0.8543	0.709	5.403	5.206	5.59	2.26	2.123	2.183	2.323	2.515	2.344	0	0.6131	0.6664	5.09	5.426	4.857	2.238	2.293	2.277
8514	3.678	3.777	2.931	1.757	1.562	1.359	1.195	1.373	1.16	0.3951	0.5855	0.5918	4.218	3.805	4.371	0	1.629	1.642	1.225	1.388	1.38	0.4425	0.597	0.6432
26038	3.032	3.604	3.462	0.04133	0.02508	0.02878	0.1041	0.0331	0.03944	0.03072	0.04673	0.05233	3.658	3.253	3.642	1.8	0.02686	0.03722	0.1042	0.1048	0.07201	0.05131	0.04332	0.04431
105376687	0.6626	0	0.3842	0	0	0	0	0	0	0	0	0	0.155	0.3528	0	0	0	0.2135	0	0	0.1573	0	0	0.1355
6146	204	204.9	216.2	287.4	305.6	294.3	157.8	158.9	160.2	165.1	166.6	160.3	217.2	217.2	221.5	15.87	271.1	271.9	167	148.5	144.2	154.9	162	150.7
107985733	8.404	7.309	8.437	2.076	1.275	1.734	3.92	3.473	2.692	5.207	5.681	3.488	7.92	9.558	6.399	1.8	2.299	2.147	3.63	2.879	2.809	5.353	7.505	4.589
102724450	2.596	1.779	1.2	2.441	1.176	2.55	1.469	1.355	2.955	1.258	0.8856	1.154	1.848	1.202	0.7812	0.108	1.272	1.819	2.036	1.935	1.072	1.954	1.58	1.847
388591	8.933	9.514	9.551	1.844	1.08	1.546	4.113	3.733	3.758	4.035	4.582	4.217	11.06	10.69	10.87	0	1.568	1.422	3.991	4.1	4.071	4.043	3.999	4.589
23463	27.71	28.48	27.75	32.81	30.18	30.22	22.17	22.04	22.81	29.05	29.55	28.56	27.46	27.07	28.1	0.1181	30.2	27.12	23.77	22.14	21.88	27.49	27.82	28.22
148645	0.6497	0.4095	0.7284	0.562	0.9176	0.656	0.02601	0	0.05914	0.5528	0.79	0.6279	0.5167	0.5189	0.7793	0	0.4101	0.5722	0.09374	0.1048	0.03086	0.7577	0.7016	0.5316
390992	0	0.04985	0	0	0	0	0	0	0.06839	0	0	0	0	0	0	0	0.03387	0.06455	0	0	0	0	0	0
387509	0.8147	0.7048	0.7366	0.156	0.2028	0.2793	1.587	1.53	1.435	1.571	1.426	1.636	0.7376	0.5481	0.8184	0	0.2617	0.1976	1.074	1.183	1.165	1.932	1.734	1.792
11332	41.72	51.49	45.56	7.423	6.162	6.816	7.978	8.719	7.443	23.7	23.79	23.8	41.65	41.41	41.08	58.74	7.683	7.606	7.931	7.702	7.113	24.34	22.66	24.49
54626	2.383	2.3	2.255	1.255	1.292	1.324	0.04009	0	0.01139	0.9837	1.041	1.089	2.681	2.093	2.102	0	1.309	1.092	0.01204	0	0.01189	1.314	1.502	1.352
83715	2.578	3.395	2.854	0.1023	0.05077	0.09063	0.3122	0.2766	0.2994	0.1974	0.301	0.4619	2.758	2.874	2.495	0	0.06591	0.04972	0.2285	0.334	0.2199	0.5639	0.5895	0.4386
100422975	0	0	1.309	0	0	0	0	0	0	0	0	0	0	1.803	0	0.108	0.3817	0	0	0	0	0	0	0
8718	6.592	8.072	7.663	0.4816	0.4899	0.6509	3.723	3.792	2.788	4.354	4.521	5.36	6.876	6.433	7.218	1.8	0.4644	0.598	3.642	3.862	2.776	4.566	3.986	4.442
57449	5.906	6.482	5.756	1.046	0.745	1.054	3.428	3.192	3.01	5.07	5.567	5.395	6.698	6.196	6.028	1.8	0.7415	0.9254	2.777	2.854	2.997	6.196	5.598	5.543
79707	11.39	9.657	10.56	8.924	7.584	7.519	12.67	12.75	13.34	7.437	6.824	7.039	10.43	9.709	10.44	0.08907	8.051	6.822	12.31	13.22	12.25	6.134	6.401	6.023
80835	0.01003	0.008316	0.01938	0.01913	0.01161	0.01998	0.07026	0.05471	0.06846	0.04062	0	0	0.02345	0.01335	0	0	0.0113	0.01077	0.01206	0.2224	0.07143	0.03654	0	0.03076
107984912	0	0	0	0.06085	0	0	0	0	0	0	0	0	0	0	0	0	0.05392	0.05138	0	0	0	0	0	0
3104	6.674	7.42	6.821	4.046	3.345	3.575	7.761	8.152	6.399	4.732	5.222	5.569	7.29	7.183	7.206	1.8	3.842	3.95	7.701	7.73	7.503	5.551	4.614	4.88
9903	11.42	12.38	12.25	8.04	7.371	7.421	6.686	6.959	7.315	5.435	5.524	5.363	11.74	11.71	12.15	0	9.778	10.11	7.002	6.663	6.596	5.306	4.777	5.107
107984913	0.02165	0.05387	0.06277	0.2203	0.3509	0.3452	0.4985	0.3308	0.6652	0.08772	0.08492	0.06036	0.05064	0.05764	0.07491	0	0.3661	0.3256	0.3905	0.4147	0.2828	0.03945	0.1299	0.08857
148479	12.24	10.7	10.85	2.111	1.928	1.961	7.734	7.815	8.198	8.849	8.327	8.737	10.66	11.32	11.41	0.08907	1.852	1.586	7.421	8.606	7.908	9.133	8.191	8.821
90326	8.751	8.744	8.799	6.372	5.865	6.003	5.791	5.965	5.388	7.339	7.373	6.955	8.793	9.189	8.422	1.8	6.173	6.17	5.405	5.602	5.825	6.622	6.685	7.083
55735	34.91	36	35.96	20.68	16.72	17.28	20.87	20.99	19.12	25.68	26.35	26.29	34.41	34.93	33.67	5.54	19.34	18.92	19.03	17.49	18.52	23.82	24.41	24.9
100505887	0	0	0	0	0	0	0	0	0	0	0	0	0	0	0	0	0	0	0	0	0	0	0	0
110841581	0.1546	0.06412	0.1494	1.082	1.119	0.9757	0.5417	0.5906	0.7917	0.0783	0	0.5029	0.1808	0	0	0	0.5228	1.204	0.2789	0.3117	0.3671	0.2817	0.541	0.4744
23261	1.617	1.466	1.537	0.5148	0.4751	0.4618	2.387	2.476	2.343	0.7832	0.8385	0.7999	1.706	1.676	1.568	0.108	0.5174	0.5298	2.34	2.292	2.067	0.8555	0.8169	0.7674
105376692	0	0	0	0	0.01062	0	0.01836	0.02002	0.06263	0	0	0	0	0	0	0	0	0	0.02206	0.01849	0.02178	0	0	0
102725193	0	0	0	0	0	0	0.05741	0.313	0.3263	0	0	0	0	0	0	0	0	0	0	0.05782	0.1362	0	0	0
101928836	0	0	0	0	0	0	0	0	0	0	0	0.05359	0	0	0	0	0	0	0.06934	0.02907	0.03423	0	0	0
105376691	0.139	0	0	0	0	0	0.5566	0	0.1582	0	0	0	0	0	0	0	0	0	0.3343	0.1401	0	0	0	0
105376689	0.336	0.255	0.2487	0.02728	0.0331	0	0.6298	0.71	0.8704	0	0	0	0.2257	0.1713	0.2803	0	0.008058	0.04607	0.9284	0.9153	0.7809	0	0	0
9341	40.4	34.72	36.26	20.55	20.08	19.55	32.23	32.23	33.7	41.83	41.02	41.91	37.1	38.02	40.42	72.35	18.83	16.63	31.12	32.49	31.47	39.41	42.36	39.06
8863	1.737	1.503	1.373	1.963	1.97	1.757	1.995	1.884	1.748	1.484	1.422	1.432	1.491	1.363	1.609	0.108	1.68	1.747	2.299	2.075	2.11	1.29	1.475	1.596
10911	0.8775	0.707	0.8238	0.03189	0	0	0	0	0.02853	0.3301	0.09834	0.2097	0.9383	0.9011	0.694	0	0.01413	0.02693	0	0.02528	0	0.09138	0.2757	0.1026
3604	0	0.02061	0.006003	0	0	0	0.01865	0.01356	0.01414	1.611	1.431	1.293	0.3487	0.3225	0.2937	0	1.582	1.675	0.007469	0.01252	0.02212	1.579	1.733	1.76
11315	144.6	146.4	146.8	170.7	172	175.4	68.68	69.34	65.14	142.2	142.7	140.6	141.8	139.1	156.4	0	201.6	202.7	57.11	58.41	58.54	139.8	126.4	130.1
54206	73.35	65.58	67.86	13.19	14.19	13.56	23.44	23.98	23	62.29	60.28	68.57	68.38	66.75	67.01	0	24.37	27.44	37.61	45.43	45.36	84.43	96.44	96.78
107984915	0.07858	0.09777	0.03797	0	0	0	0.118	0.08577	0.04471	0	0	0	0.2757	0	0.04532	0	0.08858	0	0	0.03961	0.04665	0.1432	0.03929	0.08037
102724539	0.2576	0.1424	0.4149	0	0.0994	0	0.2578	0.9371	0.0977	0.3479	0.08419	0.07979	0.3012	0.1143	0.3961	0	0	0	0.413	0.2597	0.7136	0.4694	0	0.1756
105376695	0	0	0	0	0	0	0	0	0	0	0.2378	0.2253	0	0	0	0	0	0	0	0	0.5757	0.6627	0	0.248
50651	1.255	1.984	1.778	0.03192	0.02905	0	0.08372	0.05477	0.01903	0.1186	0.164	0.171	1.604	1.492	1.447	0.108	0.02828	0.08085	0	0.1686	0.07944	0.3201	0.3847	0.4961
473	6.784	6.827	6.094	1.305	1.622	1.574	20.24	19.91	19.59	13.73	14.85	14.62	5.959	6.394	6.11	1.8	1.119	1.459	19.76	19.64	19.27	14.53	14.95	15.72
102724552	0.2459	0.153	0.2971	0.3129	0.8186	0.04084	4.185	3.49	3.009	0.06228	0.1206	0.1714	0	0.08185	0	0	0	0	3.179	3.347	3.65	0.1681	0.2459	0
106632271	0	0	0	0	0	0.2486	4.871	7.354	5.111	0	0	0	0	0	0	0	0	0	4.501	2.641	8.444	0	0	0
2023	672	736.5	723.6	407.4	365.3	383.2	270.6	293.9	269	814.6	862.1	852.4	699.4	705.2	723.1	15.91	487.4	456.8	231.9	232	238.5	849.8	831.5	878.5
102465436	4.315	3.579	4.634	3.355	2.498	4.14	4.32	5.233	7.093	66.53	1.881	4.455	3.925	1.915	2.212	1.8	6.485	2.317	2.306	4.834	5.693	4.805	4.794	3.923
100505975	0.3818	1.188	1.015	1.518	2.21	1.585	3.249	2.188	2.607	3.288	3.183	3.637	0.4466	1.398	0.6606	0.108	1.883	2.461	1.377	2.695	2.267	2.783	2.1	2.246
112268261	0	0	0	0	0	0	0	0	0	0	0	0	0	0	0	0	0.003897	0	0	0	0	0	0	0
765	0	0	0	0	0	0	0.02647	0	0	0	0	0	0	0	0	0	0	0	0	0	0	0	0	0
155184	0	0.01703	0.01985	0	0	0.01364	0.02056	0	0.02337	0	0.02014	0.01908	0.07205	0	0	0	0	0	0	0	0.02438	0.01871	0.04106	0.06301
6518	0.02173	0	0.014	0	0	0	0	0	0	0.08071	0.1208	0.1346	0	0	0	0	0.004083	0	0	0	0	0.099	0.1014	0.1852
80045	2.755	2.407	2.473	1.305	1.16	1.255	1.67	1.392	1.461	12.78	13.91	13.42	2.362	1.872	2.178	0	1.24	1.107	1.347	1.352	1.718	13.93	15.13	14.78
106614088	1.314	1.294	1.21	1.645	1.111	1.371	1.459	1.445	1.612	1.799	1.641	1.622	0.8163	0.9975	1.208	0.108	1.082	1.428	1.765	2.08	1.877	1.721	1.888	2.121
407040	1.552	0.3217	0.7498	0.4935	0.2245	0.7731	1.942	0.8468	1.766	1.179	0.7608	1.442	1.361	0.5164	1.342	0	0.4373	0	1.866	1.564	0.4606	1.414	1.551	1.19
102724571	0.3042	0.5406	0.336	0.5528	0.5282	0.3464	0.3915	0.5217	0.1483	0.3521	0.2983	0.2019	0.559	0.5206	0.2506	0	0.3919	0.4201	0.418	0.3066	0.2064	0.2376	0.2172	0.3555
9563	1.521	1.701	1.523	1.786	1.779	1.825	5.185	5.049	5.802	4.356	4.625	4.605	1.465	1.191	1.351	0.108	1.282	1.438	5.475	5.712	6.126	4.773	5.112	5.301
80176	4.149	3.612	4.926	3.845	3.539	3.806	1.912	2.069	1.72	2.672	2.533	2.643	3.567	3.804	4.532	1.8	3.244	3.586	2.164	2.465	2.153	2.917	3.173	2.613
100506022	0.1225	0.1452	0.1861	0.04453	0.07092	0.09301	0.08761	0.1337	0.09958	0.1241	0.1373	0.1301	0.2047	0.1864	0.04037	0	0.03946	0.0094	0.1263	0.1235	0.1039	0.2073	0.1225	0.1253
84275	7.763	7.34	8.367	9.483	9.53	8.814	3.635	3.603	4.375	5.48	5.054	5.314	8.668	9.541	8.745	1.8	10.02	9.768	4.482	4.144	4.564	5.123	5.601	4.956
199953	5.274	5.754	5.097	1.51	1.178	1.197	3.935	4.72	3.802	4.387	4.189	4.324	4.646	4.892	4.727	1.8	1.422	1.336	4.311	3.614	3.478	3.935	3.549	3.868
107985734	0.7744	0.7708	0.711	0.04926	0.2017	0.1286	1.163	1.183	1.851	0.8629	0.5696	0.6837	0.634	1.082	0.4913	0	0.1309	0.1248	1.164	1.132	1.103	0.3175	0.5033	0.792
105376712	0	0	0	0	0	0	0	0	0	0	0	0	0	0	0.1113	0	0	0	0	0	0	0	0	0
5293	2.899	2.466	2.756	0.223	0.2497	0.1343	0.8638	0.7872	0.8668	0.9355	0.9519	0.9209	2.933	2.656	2.752	0	0.1482	0.1883	0.8511	0.7815	0.6483	1.4	0.8762	1.055
644997	0	0	0	0	0	0	0	0	0.02664	0	0	0	0	0	0	0	0.01319	0	0	0	0	0	0	0
101929074	1.247	1.921	2.066	0	0.07735	0.05918	0.08918	0.2917	0	0.4061	0.3931	0.4553	1.667	2.846	2.26	0	0.1255	0.02392	0.3749	0.0449	0.05289	0.1623	0.4008	0.2278
22883	35	39.66	36.98	3.973	3.83	3.899	51.74	51.94	46.61	35.89	35.1	35.61	33.55	34.16	33.97	72.35	2.979	3.471	48.8	50.54	51.24	38.21	38.5	39.18
56998	3.219	2.892	3.37	3.195	3.098	2.883	2.661	2.701	2.872	6.298	5.631	6.798	3.194	2.873	3.023	1.8	2.639	2.468	2.155	2.643	3.04	6.487	7.351	7.382
105376717	2.815	3.065	3.571	2.462	1.935	1.578	1.497	1.536	1.502	7.575	6.902	7.113	2.572	1.757	2.131	1.8	1.835	2.079	1.587	1.242	1.88	7.616	7.302	8.368
84328	10.54	8.617	9.694	8.089	6.9	7.777	7.384	7.793	7.829	8.338	8.04	8.164	9.284	10.71	9.043	0	7.461	6.537	7.294	6.911	7.183	6.877	7.929	7.777
64802	3.171	3.165	3.221	3.795	3.895	3.88	2.152	2.19	2.171	2.75	2.934	2.847	3.395	3.101	3.41	1.8	3.59	3.57	2.51	2.222	1.978	2.71	2.759	2.96
113391335	0.3844	0.07971	0.6502	0.06113	0.05563	0.3831	3.848	4.406	4.703	0.09735	0.09424	0.08931	0.1124	0	0	0	0.325	0.2581	4.16	2.907	2.853	0.4378	0.09609	0.09829
100847055	1.094	0.4537	1.586	0	0	0	4.381	8.956	8.093	0	0	1.017	0.6398	2.185	0.631	0.108	0	0	3.947	9.376	1.299	0.4985	0	0
116362	20.93	20.27	20.96	0.8724	0.7645	0.7761	0.05085	0	0	0.2058	0.09963	0.04721	23.35	23.74	22.85	1.198	0.4008	0.873	0	0	0	0.04629	0.254	0.4156
10277	14.76	14.79	14.42	2.89	2.249	2.512	24.88	24.32	23.93	14.35	13.24	14	13.74	13.92	13.42	0.02299	2.44	2.384	22.05	22.26	21.63	12.69	13.6	14.04
23095	7.877	7.01	7.095	3.685	3.735	3.775	11.42	11.38	11.39	12.82	12.32	12.84	7.89	7.609	7.701	1.8	2.993	3.336	11.45	11.77	11.12	12.89	13.76	12.71
105376725	0.0589	0.04885	0.1423	0.2435	0.2386	0.313	2.24	2.443	2.614	0.1193	0.2599	0.3284	0.06888	0.0784	0.2378	0	0.06639	0.2689	1.983	2.702	2.133	0.1342	0.2061	0.1506
5226	87.12	93.21	90.97	72.65	63.58	68.08	66.8	67.61	65.25	127.6	134.7	131.1	90.97	89.7	93.43	5.04	75.19	71.34	70.33	68.14	68.86	131	129.9	133.5
100526739	3.905	3.869	4.067	3.601	3.252	3.516	2.128	2.178	1.926	4.285	4.616	3.79	4.161	3.725	3.703	1.8	3.839	3.588	2.374	2.034	2.164	4.171	4.251	4.238
378708	5.043	4.887	5.085	5.247	4.981	4.988	2.771	2.901	2.713	5.274	5.859	4.635	5.032	4.779	4.583	1.8	5.437	5.107	3.164	2.846	2.929	5.269	5.234	5.185
1325	0.887	0.8132	0.5866	0.4454	0.3783	0.3101	0.4674	0.2548	0.4781	0.8039	1.053	1.041	0.8736	0.9322	0.9692	0	0.4999	0.5015	0.2245	0.2824	0.1663	1.149	0.5602	1.194
1676	22.87	22.07	22.22	16.79	15.19	15.15	9.844	9.831	9.718	10.6	10.91	10.1	21.88	20.13	20.83	11.43	17.45	16	11.12	10.68	9.769	10.38	10.33	9.726
5195	4.243	4.408	4.862	1.295	1.064	1.386	5.37	4.925	5.377	3.076	3.388	3.574	3.792	4.6	3.871	1.8	1.056	1.299	5.068	5.265	4.92	3.769	3.2	3.447
54897	0.9639	1.012	0.927	0.3317	0.3612	0.2567	7.934	8.187	7.667	2.552	2.831	2.912	0.953	0.8802	0.768	0	0.3674	0.4926	8.068	8.633	7.491	3.199	3.045	3.267
105376733	0	0	0	0	0.009482	0	0	0	0	0	0	0	0	0	0	0	0.03693	0	0	0.03303	0	0	0	0
105376735	0	0	0	0	0	0.04004	0	0	0	0.1221	0	0.112	0	0	0	0	0	0	0	0	0	0.1098	0.06026	0.1233
148345	0.02924	0	0	0	0	0	0	0	0	0.1777	0.2724	0.2174	0	0	0	0	0	0	0	0	0	0.1199	0.3362	0.1645
23435	58.87	55.12	60.29	8.046	8.021	8.457	34.71	34.62	33.67	59.2	56.16	57.1	55.73	56.09	56.98	0	7.185	7.994	32.87	31.39	31.19	56.82	54.75	54.61
10747	2.096	1.488	1.596	0.5555	0.5607	0.4853	2.862	3.588	2.964	2.493	1.744	1.889	2.47	2.072	2.491	0.108	0.358	0.3838	2.941	2.882	2.677	1.982	2.112	1.673
6723	42.87	54.07	47.24	5.249	4.327	4.833	23.09	21.84	19.44	38.94	37.64	39.71	42.77	46.7	47.46	6.728	4.992	4.787	21.82	22.18	20.28	36.65	31.37	36.82
5394	40.42	39.74	41.21	19.37	17.55	17.93	21.26	22.48	21.65	31.69	32.13	31.75	37.8	39.88	41.21	0.2598	18.46	17.78	21.17	20.21	20.07	29.59	29.47	31.21
105376736	8.647	8.163	8.221	4.114	3.459	3.129	4.645	6.829	4.4	8.331	9.375	9.538	9.537	7.019	9.567	1.8	3.447	4.04	4.565	3.614	4.424	8.327	8.997	9.419
2475	17.37	17.79	17.44	5.538	5.145	5.233	20.22	20.75	20.83	19.34	18.93	18.51	18.14	17.63	17.51	0.169	5.67	6.309	19.16	20.07	20.83	17.96	17.85	18.52
100873935	4.533	4.412	3.68	1.307	0.6647	1.004	6.474	6.861	6.74	5.387	5.156	5.448	4.382	4.667	4.113	1.8	1.226	1.396	4.215	4.143	5.239	5.067	5.379	5.316
10218	0.05116	0.04244	0.03297	0.04339	0.09872	0.0793	2.015	1.545	1.844	0.08638	0.01672	0.0634	0.03989	0	0.118	0	0.4133	0.5038	2.194	1.857	2.126	0.04662	0.05116	0.05233
29914	3.453	3.338	3.119	1.919	1.538	1.928	3.341	3.096	3.45	3.285	3.465	3.009	3.435	3.529	3.665	1.8	1.797	1.852	2.585	2.663	2.85	2.808	2.731	2.681
105376737	0	0	0	0.0139	0	0	0.06562	0.02385	0.02486	0	0	0	0	0	0	0	0	0.01173	0.02627	0	0.05188	0	0	0
105376739	0	0	0	0	0	0	0	0	0	0	0	0	0	0	0	0	0	0	0	0	0	0	0	0
105376740	0.0905	0.1501	0	0	0	0	0	0	0	0	0.08875	0.1262	0	0	0.1044	0	0	0	0	0	0	0.2062	0	0.2777
57540	0.1478	0.1461	0.1538	0.0253	0.03948	0.02265	0.07396	0.1117	0.0388	0.1094	0.117	0.09507	0.06647	0.06053	0.09177	0	0.003203	0.02137	0.1708	0.149	0.07423	0.1554	0.07956	0.1104
112268221	0.03495	0.02899	0.04503	0.02223	0.01349	0.007738	0.09329	0.02543	0.01326	0.0354	0.05712	0.03248	0.01362	0.03102	0.02687	0	0	0	0.09805	0.02349	0.02766	0.0743	0.0233	0.03574
101929181	0.09962	0.1102	0.09628	0	0.05767	0	0	0	0	0.03364	0.1303	0	0	0	0.1915	0	0.07486	0	0	0	0	0.06051	0.0332	0.06793
26232	13.03	16.86	15.32	0.8225	0.8636	0.925	0.03319	0	0	2.284	3.219	2.958	12.6	11.7	14	70.86	1.084	0.7301	0	0	0.03937	3.776	3.116	3.9
93611	10.54	10.92	10.78	2.928	2.508	2.909	0.1763	0.2563	0.2672	2.997	3.109	3.11	10.12	10.66	10.48	0.08907	2.647	2.516	0.4377	0.4025	0.2788	3.381	3.252	3.206
26270	8.1	8.977	7.529	6.293	6.995	6.513	0.2216	0.2174	0.2267	1.054	1.063	1.09	9.784	9.399	9.394	1.8	6.087	6.3	0.2395	0.2454	0.3153	0.9478	1.04	1.336
10459	17	20.75	18.61	14.81	14.73	13.77	6.124	6.677	5.012	12.28	13.29	12.94	17.83	18.12	16.76	0.01743	15.72	15.53	6.066	6.224	6.772	13.12	11.59	11.99
374946	0.1754	0.1966	0.142	0.01809	0.0192	0.02204	0.01423	0	0.005393	0.0192	0.01394	0.004404	0.1164	0.183	0.1039	0	0.02938	0.02291	0.005699	0	0	0.01727	0.01422	0.009695
57085	11.74	14.12	12.94	11.96	9.985	12.23	8.634	10.4	7.896	12.15	11.45	10.31	11.57	9.971	12.04	0	13.27	12.49	9.357	8.728	8.778	11.73	10.5	10.68
284498	0.3136	0.3398	0.266	0.2402	0.2371	0.2679	1.23	1.306	1.042	1.219	1.23	1.249	0.2395	0.3238	0.1993	0	0.1804	0.2166	1.054	1.303	1.459	1.347	1.133	1.165
102724659	0	0.03789	0.04415	0	0	0	0	0	0.02599	0	0	0	0.05343	0	0	0	0	0	0	0	0	0	0	0
4524	0.8965	1.133	0.9881	0.9585	1.108	1.043	4.565	4.421	4.334	4.496	4.5	4.607	0.7367	0.9418	1.123	0	0.9422	0.851	4.69	4.895	5.011	4.587	4.409	4.336
1185	3.603	4.123	3.663	1.522	1.463	1.346	5.77	5.581	5.096	6.202	6.671	6.225	3.786	4.11	4.337	1.8	0.9986	1.405	4.584	4.846	4.811	7.145	6.533	7.592
100379251	3.055	2.619	2.68	0.3756	0.4904	0.3752	2.647	2.718	2.396	4.057	3.55	3.961	2.913	3.11	3.524	0	0.3184	0.5791	2.717	2.925	2.53	4.421	4.082	4.096
4878	1.897	1.49	1.447	0.127	0.05778	0.1658	0.5496	1.198	0.8519	1.517	2.104	0.6957	1.284	1.794	1.727	0.108	0.225	0.134	1.26	1.711	1.481	1.773	2.395	1.429
4879	0	0	0	0	0	0	0	0	0	0	0.1182	0	0	0	0	0	0	0	0	0	0	0.05492	0	0
26829	0	0.5948	0	60.9	73.68	90.04	8.615	3.914	6.937	0	0.7033	0.3332	0	0.4773	0	0	60.43	59.89	7.33	7.953	3.832	0	0	0.7335
90231	21.9	22.42	22.49	19.56	16.68	18.04	16.2	16.7	14.9	20.51	22.93	21.83	21.21	20.78	19.54	11.43	18.34	18.88	14.47	14.65	15.51	22.96	22.16	24.54
5351	63.55	75.87	69.09	11.45	10.69	10.68	12.02	12.06	11.03	37.97	41.04	40.95	63.34	63.8	66.05	0	12.99	12.15	11.65	11.48	9.72	40.39	41.49	40.73
9927	45.22	52.46	46.8	22.1	20.15	19.9	24.6	26.41	23.04	39.9	39.89	40.25	49.31	51.6	50.82	58.74	21.68	22.38	23.8	27.3	25.56	37.7	36.3	38.4
60672	8.243	10.83	9.397	9.01	7.713	8.132	7.366	8.417	7.544	7.767	8.083	8.05	10.65	9.649	9.685	0	9.142	8.663	8.29	7.775	7.897	8.175	8.02	6.848
102466982	1.313	1.633	3.172	0.4176	1.14	1.744	0.6572	1.433	0.747	0.665	1.288	1.22	0	2.622	2.271	1.8	0.37	0.7051	1.579	1.324	1.559	0.5982	0.6564	0.6714
943	0.09109	0.08395	0.04891	0	0.01758	0	0.05066	0	0	0	0	0.009406	0.08286	0.02695	0.08171	0	0	0.005436	0	0	0	0.009222	0	0
102465836	0	0	0	7.633	5.918	8.563	0	0	0	4.502	7.41	6.609	0	0	0	0	4.259	5.49	0	0	0	8.1	4.444	5.455
7133	0.03303	0.02739	0.05586	7.867	7.198	6.894	0.01653	0.009012	0	3.212	3.182	3.33	0	0.02198	0	0	8.726	8.492	0.009928	0.04994	0	4.093	3.831	3.682
100616438	0	0	0	0.4449	0	1.859	0	0	0	0.7086	0	0	0	0	0	0	0	0	0	0	0	0	0	0
107984917	0	0	0	0.0114	0	0	0	0	0	0.03631	0.01757	0	0	0	0	0	0.0101	0.01925	0	0	0	0	0	0
55187	5.606	4.923	4.705	4.009	3.931	3.965	8.822	8.485	9.075	5.919	5.541	5.796	5.452	5.393	5.085	1.8	3.163	3.538	8.836	9.578	8.911	5.79	5.976	5.867
677885	0	1.863	1.899	4.285	5.2	3.916	5.34	4.902	5.111	2.559	1.376	1.304	2.626	0.3737	1.619	0.108	6.645	5.729	3.376	5.094	4	2.046	3.368	2.584
105376744	0.01029	0	0	0	0	0	0.05149	0.1123	0.08194	0	0.01009	0.00956	0.06015	0.08217	0	0	0	0	0.1113	0.08297	0.07328	0	0.01029	0.02104
9249	10.96	13.1	11.87	3.888	3.488	4.022	27.38	26.1	28.27	3.927	4.115	4.547	12.72	12.08	10.99	0.08907	5.466	6.144	26.03	29.98	36.32	5.477	5.037	4.974
102466722	3.184	2.113	4.309	0.4051	0.3687	0	3.188	6.951	5.798	0.6451	0.6245	0.5918	2.234	0.8478	0	1.8	0.7179	0.6841	3.063	3.852	5.293	1.741	2.547	0.6514
343066	0	0	0	0	0.01188	0	0	0	0	0	0	0	0	0	0	0	0	0	0	0	0.02437	0	0	0
126767	0	0	0	0	0	0	0	0	0	0	0.03096	0	0	0	0	0	0	0	0	0	0	0.01918	0.01052	0.02152
93190	0	0	0	0	0	0	0.02397	0	0	0	0	0	0	0	0	0	0	0	0	0	0	0	0	0
390999	0	0	0	0	0	0	0	0	0	0	0	0	0	0	0	0	0	0	0	0	0	0	0	0
65121	0	0	0	0	0	0	0	0	0	0	0	0	0	0	0	0	0	0	0	0	0	0	0	0
105376745	0	0	0	0	0	0	0	0	0	0	0	0	0	0	0	0	0.05441	0	0	0	0	0	0	0
440560	0	0	0	0	0	0	0	0	0	0	0	0	0	0	0	0	0	0	0	0	0	0	0	0
343069	0	0	0	0	0	0	0	0	0	0	0	0	0	0	0	0	0	0	0	0	0	0	0	0
65122	0	0	0	0	0	0	0	0	0	0	0	0	0	0	0	0	0	0.03551	0	0	0	0	0	0
400735	0	0	0	0	0	0	0	0	0	0	0	0	0	0	0	0	0	0	0	0	0	0	0	0
343071	0	0	0	0	0	0	0	0	0	0	0	0	0	0	0	0	0	0	0	0	0	0	0	0
441871	0	0	0	0	0	0	0	0	0	0	0	0	0	0	0	0	0	0	0	0	0	0	0	0
440561	0	0	0	0	0	0	0	0	0	0	0	0	0	0	0	0	0	0	0	0	0	0	0	0
101929983	0	0	0	0	0	0	0	0	0	0	0	0	0	0	0	0	0	0	0	0	0	0	0	0
649330	0	0	0	0.02698	0	0	0	0	0	0	0	0	0	0	0	0	0	0	0	0	0	0	0	0
441873	0	0	0	0	0	0	0	0	0	0	0	0	0	0	0	0	0	0	0	0	0	0	0	0
649324	0	0	0	0	0	0	0	0	0	0	0	0	0	0	0	0	0	0	0	0	0	0	0	0
440563	0	0	0	0	0	0	0	0	0	0	0	0	0	0	0	0	0	0	0	0	0	0	0	0
645354	0	0	0	0	0	0	0	0	0	0	0	0	0	0	0	0	0	0	0	0	0	0	0	0
645359	0	0	0	0	0	0	0	0	0	0	0	0	0	0	0	0	0	0	0	0	0	0	0	0
101060301	0	0	0	0	0	0	0	0	0	0	0	0	0	0	0	0	0	0	0	0	0	0	0	0
343070	0	0	0	0	0	0	0	0	0	0	0	0	0	0	0	0	0	0	0	0	0	0	0	0
400736	0	0	0	0	0	0	0	0	0	0	0	0	0	0	0	0	0	0	0	0	0	0	0	0
391003	0	0	0	0	0	0	0	0	0	0	0	0	0	0	0	0	0	0	0	0	0	0	0	0
343068	0	0	0	0	0	0	0	0	0	0	0	0	0	0	0	0	0	0	0	0	0	0	0	0
391002	0	0	0	0	0	0	0	0	0	0	0	0	0	0	0	0	0	0	0	0	0	0	0	0
645382	0	0	0	0	0	0	0	0	0	0	0	0	0	0	0	0	0	0	0	0	0	0	0	0
653619	0	0	0	0	0	0	0	0	0	0	0	0	0	0	0	0	0	0	0	0	0	0	0	0
729528	0	0	0	0	0	0	0	0	0	0	0	0	0	0	0	0	0	0	0	0	0	0	0	0
645414	0	0	0	0	0	0	0	0	0	0	0	0	0	0	0	0	0	0	0	0	0	0	0	0
391004	0	0	0	0	0	0	0	0	0	0	0	0	0	0	0	0	0	0	0	0	0	0	0	0
645425	0	0	0	0	0	0	0	0	0	0	0	0	0	0	0	0	0	0	0	0	0	0	0	0
126755	0	0	0	0	0	0	0	0	0	0	0	0	0	0	0	0	0	0	0	0	0	0	0	0
102724856	0	0	0	0	0	0	0	0	0	0	0	0	0	0	0	0	0	0	0	0	0	0.01393	0	0
107984918	0	0	0	0	0	0	0	0	0	0	0	0	0	0	0	0	0	0	0	0	0	0	0	0
10630	0	0	0	0	0	0	0	0	0	0	0	0	0	0	0	0	0	0	0	0	0	0	0	0
107984919	0	0	0	0	0	0	0	0	0	0	0	0	0	0	0	0	0	0	0	0	0	0	0	0
105378612	0	0	0	0	0	0	0	0	0	0	0	0	0	0	0	0	0	0	0	0	0	0	0	0
105376756	0	0	0	0	0	0	0	0	0	0	0	0	0	0	0	0	0	0	0	0	0	0	0	0
7799	2.574	2.253	2.237	0.355	0.4383	0.5266	5.427	5.677	5.664	6.611	6.739	6.654	2.37	2.399	2.382	0	0.3246	0.3169	5.429	5.817	5.538	6.715	6.8	6.992
23254	1.467	1.58	1.507	0.1427	0.1023	0.1613	0.3381	0.3427	0.2582	0.3688	0.2924	0.4095	1.355	1.416	1.476	0.108	0.09369	0.119	0.2919	0.2766	0.2945	0.4448	0.3773	0.4264
107985467	0	0.008357	0	0	0.005832	0	0.03026	0	0.0344	0	0.009881	0	0	0	0	0	0	0	0.06058	0.03047	0.07178	0	0	0
107985468	0	0	0	0	0	0	0	0	0.234	0	0	0	0	0	0	0	0	0	0	0	0	0	0	0
105376762	0	0	0	0	0	0	0	0.0747	0	0	0	0	0	0	0	0	0.01929	0	0.04115	0.0345	0	0	0	0
105376759	0	0	0	0	0	0	0	0	0	0	0	0	0	0	0	0	0	0	0.0095	0	0	0	0	0
107985469	0	0	0	0	0	0	0.03697	0	0	0	0.01811	0	0	0	0.0213	0	0	0	0	0	0	0	0	0
200197	0.3118	0.2434	0.2836	0.09334	0.0814	0.07311	0.3672	0.2603	0.2366	0.3159	0.3537	0.392	0.3861	0.3419	0.3314	0	0.08271	0.06567	0.2279	0.1726	0.3049	0.4457	0.3729	0.444
55092	6.474	7.436	6.477	2.735	1.962	2.473	5.659	5.241	4.946	7.927	8.33	8.035	6.309	6.676	6.643	1.8	2.253	2.187	5.628	6.174	6.261	7.726	8.615	7.926
727684	0.1022	0.04239	0.1235	0.1463	0.1183	0.1358	4.527	4.267	3.227	0.1294	0.02506	0.09498	0.05976	0	0	0	0.1152	0.06861	3.779	4.328	3.398	0.1164	0.1022	0.1307
114827	0.9244	1.05	0.9838	0.021	0.01593	0.003655	0.2313	0.2642	0.2004	0.2675	0.1619	0.225	1.197	0.9449	1.25	0	0	0	0.1654	0.2163	0.2156	0.2657	0.3301	0.2364
101927417	0.3017	0.4435	0.4373	0.01744	0.01587	0	0.06863	0.01497	0.03121	0.06944	0.05378	0.06371	0.5933	0.4198	0.3637	0	0.007728	0.007364	0	0.01382	0.09768	0.03748	0.06855	0.07012
101927441	0.06029	0.07501	0.02331	0.01917	0.0349	0.004005	0.9777	1.244	1.351	0.171	0.1005	0.1681	0.06345	0.02408	0.01391	0	0.01359	0.01295	1.138	1.307	1.281	0.2362	0.1628	0.111
79180	33.9	35.6	34.74	7.217	7.129	6.87	36.38	34.42	35.33	74.95	80.01	81.3	37.33	36.61	38.67	10.7	7.795	7.825	37.35	38.61	41.44	87.2	90.77	91.41
11330	0.04894	0.04059	0	0	0.007081	0.008127	0.1225	0.09347	0.05569	0.03718	0.04799	0.09095	0.05723	0.04886	0.04233	0	0	0	0.04413	0	0.02905	0.04459	0.0367	0.07507
63036	0.04658	0.03864	0	0	0	0	0.04663	0	0	0.09437	0.04568	0.1732	0.109	0.124	0	0	0.02626	0	0	0	0	0	0.09316	0.1906
105376767	0	0.1703	0.03307	0	0	0	0	0	0	0.104	0	0.0636	0.1601	0.04555	0	0	0	0	0	0	0	0	0.03421	0
51032	0.6063	0.3094	0.6761	0.2076	0.162	0.09294	0.3268	0.509	0.6368	0.5196	0.4573	0.8234	0.1636	0.2483	0.1076	0	0.02628	0.07514	0.4486	0.5172	0.7198	1.275	0.6528	0.5247
842	2.194	2.241	1.904	1.809	1.858	1.532	2.512	2.472	3.132	3.334	3.357	3.426	2.126	2.028	2.39	0.108	2.027	1.98	2.553	2.642	2.846	3.563	4.042	3.304
23341	7.583	6.608	6.68	3.607	3.343	3.475	6.276	5.955	6.515	6.417	5.948	5.943	6.587	6.722	6.895	1.8	3.354	3.216	6.052	6.747	6.654	5.918	6.016	5.67
107397391	0	0	0	0	0	0.2039	4.61	1.675	1.397	0.311	0.301	0.2853	0	0	0	0	0.173	0	1.477	2.476	4.374	0	0	0.314
79814	0.06894	0.04574	0.0533	22.54	19.53	19.73	6.294	7.403	7.091	2.346	2.434	2.46	0.0645	0.1652	0.06361	0	18.84	17.3	6.267	5.893	5.173	1.972	1.971	2.059
84301	10.98	9.503	9.719	3.211	3.564	3.407	13.65	12.69	14.04	8.781	7.861	8.442	10.75	10.13	9.97	0	2.735	2.789	12.63	12.87	12.36	8.044	8.18	8.097
6248	8.063	8.016	7.116	2.974	2.888	2.739	12.53	11.55	11.88	7.608	7.112	7.151	7.966	8.749	7.346	1.8	2.957	2.699	11.71	11.39	10.84	6.743	6.994	6.684
23207	12.22	12.18	12.3	6.298	5.831	5.377	11.17	10.42	10.62	13.31	13.75	14.87	13.45	12.81	13.48	0	6.074	5.752	11.52	12.59	12.31	14.31	13.46	14.91
284723	0.1738	0.1121	0.112	0.01228	0.06147	0.006413	0.203	0.05268	0.1318	0.1858	0.3029	0.2512	0.2032	0.1671	0.2116	0	0.01632	0.005185	0.1973	0.1752	0.1376	0.387	0.2799	0.3258
110806303	0.1348	0.05591	0.06515	0	0.07804	0	0.06748	0	0.07671	0.1366	0.1322	0.1253	0.1577	0.08974	0.07775	0	0	0.0362	0.08106	0.06796	0	0.1843	0.0674	0.06894
388595	0	0	0	0	0.05135	0.05893	0	0.03227	0	0	0	0	0	0	0	0	0	0	0	0	0.03511	0	0	0
54751	0.2134	0.1274	0.1732	1.021	0.9386	0.9864	3.323	2.906	2.797	2.204	2.301	2.07	0.1497	0.2159	0.2165	0	0.9716	1.022	2.863	3.631	2.949	2.885	2.423	2.418
440567	13.17	19.01	14.33	47.02	53.07	52.63	3.97	4.588	3.159	16.47	13.53	15.11	13.82	9.819	14.54	0.02299	49.44	48.77	2.766	2.479	3.579	15.61	14.83	10.55
729614	0.7966	0.6736	0.6491	2.066	2.016	1.702	2.83	2.881	3.199	1.297	1.195	1.321	0.7854	0.5406	0.4504	0	1.576	1.845	2.329	2.535	2.522	1.324	1.609	1.102
23013	19.5	18.49	18.18	2.292	2.902	3.014	17.58	17.82	18.31	13.15	12.92	12.87	18.97	18.99	18.46	0.01743	1.917	2.228	17.01	17.79	16.44	12.73	12.79	13.27
7709	4.835	5.634	5.519	3.477	2.94	2.978	5.464	5.022	4.733	8.224	8.882	9.264	5.518	6.089	5.848	1.8	3.544	3.852	4.556	5.029	5.388	8.861	8.479	8.894
149563	0	0	0	0	0	0	0	0	0	0	0	0	0	0	0	0	0	0	0	0.01416	0	0	0	0
27129	0	0.05254	0	0	0	0	0.02537	0.01383	0	0	0.01242	0	0.01482	0.01687	0.01461	0	0	0	0.01523	0.03832	0.06017	0	0	0
1187	0.05139	0.04262	0.01656	0.0109	0	0	0	0.07479	0	0	0	0.01592	0.04007	0.06841	0.01976	0	0	0.0092	0	0	0	0	0	0
1188	0.1307	0.2289	0.07018	0.06467	0.01681	0.0193	0.02908	0.06341	0.04958	0.01471	0	0	0.1699	0.232	0.1843	0	0.008186	0.0234	0.01746	0	0	0.01323	0	0.01485
348487	2.456	2.86	2.877	0.789	0.4595	0.7416	0.2484	0.3791	0.2541	1.834	1.727	1.752	2.147	2.609	1.974	0	0.6851	0.7195	0.2685	0.3251	0.2356	1.65	1.811	2.157
1969	32.56	37.02	33.87	26.59	24.35	25.24	48.34	46.9	45.08	29.2	29.38	31.16	34.08	34.2	33.45	37.77	32.37	37.62	53.18	60.88	68.26	34.27	33.92	35.8
101927479	0.1872	0.216	0.2281	0.9006	0.9986	0.8919	2.884	3.135	3.083	0.8984	1.173	1.157	0.1903	0.2275	0.2252	0	0.9081	1.049	3.297	2.682	3.662	1.127	1.318	1.14
128272	14.65	16.69	15.91	0.4098	0.4518	0.4527	8.273	9.507	8.812	1.519	1.47	1.762	15.65	16.84	14.89	70.86	0.6634	0.7852	6.987	7.17	7.723	1.366	1.511	1.432
101927546	0.1284	0.2511	0.1862	0.09335	0.1062	0.1523	0.3397	0.2202	0.3131	0.1487	0.2069	0.04262	0.2253	0.1709	0.1164	0	0.08272	0.09852	0.1985	0.1757	0.2069	0.1421	0.1284	0.1689
79363	1.224	1.667	1.384	2.395	2.701	2.118	2.313	2.32	2.629	1.544	1.926	1.524	1.189	0.7996	1.599	0.108	2.162	2.419	2.25	1.84	1.975	1.747	1.894	2.197
54455	5.021	4.856	5.356	3.128	2.88	2.777	6.005	5.886	5.655	5.667	5.735	5.737	4.89	5.028	5.1	1.8	2.636	2.48	5.458	5.817	5.459	6.059	6.03	5.948
26099	32.75	35.73	33.84	5.679	5.474	5.388	21.91	21.82	19.6	32.38	33.14	32.7	35.05	35.4	36.44	37.77	5.635	5.615	19.94	20.19	20.73	32.5	32.72	33.38
374955	7.867	8.285	7.985	1.258	1.228	1.253	6.274	5.951	5.5	8.201	7.889	7.737	8.476	8.694	9.192	1.8	1.244	1.247	5.729	5.48	5.8	7.722	8.032	7.823
55707	13.4	14.21	12.82	11.62	10.75	11.45	11	10.71	12.01	11.92	11.57	11.85	13.73	12.3	13.29	0	13.64	13.88	10.24	10.83	12.27	11.75	11.69	11.92
107984921	1.013	0.8725	0.8134	0.2426	0.4795	0.3494	0.8951	0.9185	1.107	0.626	0.5416	0.6354	0.7074	0.4551	0.8797	0	0.2594	0.4378	0.8064	1.008	1.202	0.7189	0.71	0.6859
114819	1.312	1.246	1.076	1.077	0.6764	0.6231	0.6048	0.9804	0.6332	1.28	1.543	1.596	0.7902	0.6772	0.6326	0.108	0.4032	0.3458	0.8125	0.7533	0.8117	1.695	1.606	1.512
26871	0.2602	0	0.5029	4271	4233	10820	62.77	57.93	58.62	0.5271	0.2551	0	0	0.3464	0	0	1960	3410	81.03	70.3	69.2	0.2371	0.2602	0.2661
107985757	0	0	0	0	0	0	0	0	0	0	0	0	0	0	0	0	0	0	0	0	0	1.051	0	0
100132147	0.0276	0	0	0	0.01598	0	0.1382	0.06025	0.09423	0.02796	0.02707	0.02565	0.03228	0	0.06367	0	0	0.01482	0.06638	0.1948	0.09831	0	0.05519	0.08469
107985758	0	0	0	0	0.3431	0	0	0.6468	0	0	0	0	0	0	0	0	0	0.3183	0	0	0	0	0	0
7195	0	0	0	0	1.044	0	1.203	5.904	0.6839	0	0.5894	1.117	0	0	0	0	1.016	4.842	2.168	6.059	0.7136	0	0	0
55672	7.009	6.759	7.113	8.274	8.206	8.269	3.164	2.894	3.132	10.69	9.959	10.44	6.982	6.707	6.299	1.8	6.677	6.636	3.482	3.613	3.54	9.247	9.007	9.976
105376794	5.726	5.465	5.347	3.895	3.166	3.094	4.993	5.264	4.977	4.649	3.955	4.239	3.966	4.197	4.94	1.8	2.945	2.718	4.474	4.387	4.242	4.575	4.231	4.311
84809	8.534	8.923	9.229	9.442	7.781	8.158	6.68	6.808	6.685	9.085	9.507	8.964	6.701	5.89	5.828	0	7.672	7.271	6.686	6.727	6.057	9.142	8.968	9
11209	3.61	4.941	4.255	0.4736	0.4123	0.7097	0.2593	0.5124	0.2026	0.9674	1.254	1.113	4.373	3.793	3.827	1.8	0.4014	0.4521	0.292	0.1795	0.4228	1.254	1.295	1.44
107985736	0.2439	0.2529	0.3241	0.1261	0.1765	0.2329	0.09157	0.183	0.08674	0.1235	0.04485	0.0425	0.2496	0.1218	0.2286	0	0.09452	0.1556	0.165	0.06148	0.0905	0.04167	0.06097	0.04678
26869	0.2602	0.2158	0.2515	2631	3851	6507	55.22	48.84	50.04	0.7907	0	0	0	0.3464	0	0	1661	3154	70.71	63.74	58.08	0.2371	0.5203	0.2661
107985759	0	0	0	0	2.087	0.7985	1.203	3.936	0	0	0	0	0	0	0	0	0.6775	2.905	2.168	3.029	1.427	0	0	0
284729	0.6988	0.6499	1.105	0.01347	0	0	0.4664	0.3698	0.3856	0.02145	0	0	0.743	0.9867	0.5618	0.108	0	0	0.2546	0.2989	0.3772	0	0.04235	0.04332
100189045	0	0	0	0	0	0	0	0	0	0	0	0	0	0	0	0	0	0.3228	0	0	0	0	0	0
6060	0	0.6474	0.2515	2512	3435	2298	41.67	41.74	40.27	0.7907	0.2551	0	0	0	0	0	3583	6628	50.06	45.9	52.52	0	0.5203	0.5322
11223	0.8136	0.7734	0.8746	0.1337	0.08466	0.1275	0.09151	0.06984	0.08322	0.1759	0.1076	0.1614	0.8125	0.8762	0.6958	0	0.134	0.1522	0.07694	0.06451	0.09768	0.1832	0.128	0.1496
100500876	0	0	0	0	0	0	0	0	0	0	0	0	0	0	0	0	0	0	0	0	0	0	0	0
100189298	0	0	0	1.529	0.3479	0	2.407	5.248	0	0	0	0	0	0	0	0	1.694	0	3.613	0.6059	2.854	0	0	0
112267871	0.09908	0.3287	0.06384	0	0	0	0.4629	0.6488	0.451	0.8029	0.583	0.3376	0.3862	0.08793	0.03809	0	0	0.01774	0.556	0.333	0.3529	0.5718	0.4953	0.4729
7193	0	0	0	0	0	0	1.187	0.6468	0	0.6003	0	0	0.6931	0	0	0	0	0.3183	0.7126	0.5975	2.111	0.54	0	0.6061
100189183	0	0	0	0	0	0	0	1.259	0	0	0	0	0	0	0	0	0	0	0	0	0	0	0	0
105376805	0.1355	0	0	0	0	0	2.034	2.366	2.235	2.744	2.657	2.832	0.1584	0	0	0	0	0.03638	1.303	1.571	1.608	3.147	3.86	2.909
791226	0	0	0	0	0	0	0	0	0	0	0	0.5359	0	0	0	0	0	0	0	0	0	0	0.5766	0
26870	0	0	0.2515	2928	1671	2291	34.12	35.78	42.64	0.2636	0.2551	0	0	0	0	0	2937	6707	42.86	42.76	46.96	0.2371	0.5203	0.5322
9696	2.996	3.289	3.493	1.416	1.51	1.444	1.872	1.789	1.484	3.576	3.621	3.465	3.344	3.082	2.658	1.8	1.278	1.325	1.927	1.874	1.828	3.98	3.42	3.375
4237	12.66	15.5	15.5	0	0.105	0	0.07265	0.0396	0.1652	0.03675	0.1423	0.03372	16.08	14.39	14.69	70.86	0	0.01949	0.08726	0.03658	0.04308	0.03306	0.03628	0.03711
105376806	14.08	18.81	17.24	0	0	0	0.2152	0.4692	0.2446	0.2177	0.1054	0	18.6	17.89	17.98	0.169	0	0	0	0.1084	0.3829	0.09794	0	0
23400	11.01	12.21	11.09	4.091	3.045	3.922	15.34	14.95	13.26	17.21	18.1	18.07	9.857	9.8	9.319	0.08907	3.548	2.961	14.57	16.25	15.15	19.92	17.9	18.42
6390	94.72	101.3	101.9	167.7	184	183.9	67.88	64.42	64.01	87	92.22	88.29	103.5	100.2	104.3	13.2	198.1	191.4	61.77	64.34	62.79	87.95	88.32	84.06
11240	0.4183	0.3084	0.4312	1.023	0.6994	0.7903	1.303	1.248	1.28	0.2071	0.2005	0.285	0.3261	0.297	0.3859	0	0.6024	0.6539	3.029	3.298	3.829	0.2371	0.1952	0.2376
105376808	0	0	0	0	0	0	0	0	0	0	0	0	0	0	0	0	0	0	0	0	0	0	0	0
400743	0.2893	0	0	0.046	0.3768	0.2402	0.2896	0.5526	0.1646	0.2198	0.1418	0.06721	0.08458	0	0	0	0	0.03884	0.7827	1.677	1.202	0.2636	0	0.2219
29943	0.01457	0.01813	0.007041	1.969	1.94	1.926	2.742	2.855	2.943	1.904	1.929	2.187	0	0	0	0	2.595	2.625	4.126	4.267	4.827	3.054	4.028	3.778
51702	0.1078	0.1581	0.1202	0.02109	0.02879	0.02202	0.09957	0.06333	0.03773	0.01679	0.008128	0.007703	0.02908	0.1214	0.1243	0	0.004672	0.03116	0.2591	0.1421	0.1378	0.01511	0.04144	0.02543
100616188	0	0	0	0	0	0	0	0	0	0	0	0	0	0	0	0	0	0	0	0	0.5823	0	0	0
23569	0.05663	0.03523	0.02737	0.01801	0.04098	0.02821	0.02835	0	0	0.04302	0.05553	0.01316	0.08279	0	0	0	0.1037	0.03041	0.03405	0	0	0.0258	0.01416	0.02896
353238	0	0	0	0	0	0	0	0	0	0	0	0	0	0	0	0	0	0.02869	0	0.01795	0	0	0	0
55920	84.43	88.03	82.54	31.35	27.56	26.35	87.61	89.89	86.31	66.88	66.08	64.03	85.58	88.91	85.36	61.59	31.31	30.34	80.95	87.67	86.66	61.76	60.83	63.25
55160	1.566	1.398	1.436	0.6931	0.6012	0.639	9.387	10.07	9.387	2.923	3.043	3.117	1.608	1.405	1.532	0.108	0.5062	0.5326	8.906	9.797	9.961	3.498	3.2	3.304
107984028	0	0	0	0	0	0	0	0	0	0	0	0	0	0	0	0	0	0	0	0	0	0	0	0
81569	0.4354	0.1986	0.2314	0.9278	1.096	1.085	0.08718	0.04752	0.0991	0.1544	0.1067	0.08093	0.2546	0.2608	0.2762	0	0.9203	0.4794	0	0.06584	0.02585	0.1389	0.1306	0.1113
105376809	0	0	0	0	0	0	0	0	0	0	0	0	0	0	0	0	0	0	0	0	0	0	0	0
105376812	0	0	0	0	0	0	0	0	0	0	0	0	0	0	0	0	0	0	0	0	0	0	0	0
101927876	0	0	0	0	0	0	0	0	0	0	0	0	0	0	0	0	0	0	0	0	0	0	0	0
84966	0	0	0	0	0	0	0	0	0	0	0	0	0	0	0	0	0.01031	0	0	0	0	0	0	0
105376814	0	0	0	0	0	0	0	0	0	0	0	0	0	0	0	0	0	0	0	0	0	0	0	0
127707	0.08416	0.02094	0.122	0.1767	0.2338	0.1957	3.438	3.812	3.544	0.4518	0.553	0.4067	0.04921	0.08963	0.04854	0	0.2182	0.104	3.653	3.878	4.467	0.5368	0.6648	0.5681
5081	0.006592	0	0	0	0	0	0.05279	0.05036	0.06751	0	0	0	0	0	0	0	0	0	0.03171	0.01994	0.01565	0	0	0
80834	0	0	0	0	0	0	0	0	0	0	0	0	0	0	0	0	0	0.01818	0	0	0	0	0	0
8659	3.539	4.932	4.641	3.38	2.904	3.586	13.43	15.93	14.26	4.937	4.884	4.717	4.459	4.616	5.222	1.8	3.089	2.963	15.09	15.77	15.17	4.853	4.79	4.875
100616120	0	0.4783	0	0	0	0	0.5772	1.888	0.6562	0	0	0	0	0	0	0	0	0	0	0.5813	0.6847	0	0	0
100302276	0	0	0	0	0	0	2.191	1.194	1.245	0	0	0	0	0	1.262	0	0	0	3.947	1.655	1.949	0	2.735	1.119
126917	8.232	8.626	7.542	1.577	1.287	1.326	16.26	15.62	15.87	3.651	3.758	3.966	11.09	9.919	10.61	1.8	1.709	1.654	15.06	16.17	15.16	4.015	4.143	4.195
105376815	0	0.01099	0.0128	0.01685	0	0	0.4244	0.2747	0.4372	0	0	0.01231	0	0	0	0	0.02987	0	0.3027	0.3205	0.1416	0	0	0
23352	19.79	20.4	18.91	4.112	4.326	4.451	38.56	38.31	37.18	26.43	25.87	26.75	20.79	20.77	20.25	0.01743	3.095	4.066	38.14	42.31	40.15	26.72	27.51	26.84
101927895	10.41	10.67	9.53	3.122	2.604	2.838	8.37	10.17	7.912	6.352	6.15	6.968	9.194	10.71	11.16	0	2.587	2.807	8.306	7.193	8.633	5.921	5.543	5.577
23065	25.46	26.05	25.47	9.096	8.289	8.565	18.66	18.71	18.54	16.66	16.4	16.31	25.53	25.29	25.3	0.07535	8.766	8.288	16.64	18.31	18.11	15.82	14.59	15.74
51154	63.8	64.92	65.34	37.45	36.11	35.19	28.05	29.87	30.03	31.3	29.21	30.6	67.37	69.82	70.13	0	42.81	38.73	27.61	29.55	32.39	28.6	26.54	28.96
246181	0.542	0.7342	0.7158	0.3792	0.4706	0.324	8.102	7.177	7.976	1.336	1.205	1.142	0.8662	0.9379	0.6459	0	0.2036	0.194	9.71	8.997	8.966	1.103	1.319	1.293
22977	1.135	0.926	0.951	1.059	0.7777	1.27	17.05	15.22	16.88	1.84	1.651	1.565	0.8188	1.008	0.6984	0	1.152	0.6606	19.93	21.8	21.7	1.845	1.911	2.051
100506730	2.365	3.042	2.501	0.4469	0.2579	0.4895	2.076	1.571	1.794	2.17	2.336	2.245	2.044	2.669	2.253	0	0.1739	0.2025	2.555	2.021	2.055	1.874	2.382	1.805
8574	13.78	14.49	14.3	15.93	15.28	14.52	24.56	23.33	23.73	11.35	11.44	11.78	12.59	11.52	10.96	0.02299	14.96	14.64	25.15	25.23	24.03	11.83	10.67	11.26
54896	1.337	1.636	1.615	1.142	1.112	1.149	1.975	1.981	1.946	3.087	2.95	3.021	1.908	1.719	1.633	0.108	1.186	1.211	1.797	2.081	1.992	3.057	3.001	3.318
832	32.68	34.67	34.61	7.398	7.143	6.886	40.42	41.03	41.79	39.59	38.97	39.08	33.99	33.54	32.72	10.7	7.368	7.51	34.88	36.9	38.44	40.11	38.7	40.21
105376819	0.0502	0.2498	0.09704	0	0	0	0	0.3287	0.05713	0	0	0	0.05871	0	0	0	0	0	0	0	0	0	0	0
105376818	0	0.2528	0	0	0	0	0	0.3327	0	0	0	0	0	0	0	0	0	0	0	0	0	0	0	0
105376817	0	0.05816	0.03389	0	0	0	0.0351	0.07654	0	0	0	0	0	0.04668	0	0	0	0	0.08432	0	0	0	0	0
105378614	0	0	0	0.1311	0.358	0	0	0	0	0	0.6064	0.1916	0	0	0	0	0	0	0	0.4156	0	0	0	0
440574	4.256	4.818	4.493	6.428	5.995	6.056	6.835	6.737	6.702	5.363	4.708	5.089	4.718	4.578	4.816	1.8	6.599	6.949	5.906	5.795	5.999	4.631	4.255	4.136
100532736	14.75	17.39	14.61	17.79	16.65	16.66	7.326	7.375	6.389	31.28	31.69	31.95	17.59	17.6	16.48	0.02299	21.56	19.36	7.217	6.441	6.942	32.51	31.46	34.16
644068	3.259	1.478	4.085	1.846	3.272	2.368	4.282	4.446	4.809	2.527	3.346	2.65	1.31	2.644	1.351	1.8	2.095	2.407	6	4.158	3.688	2.691	2.698	2.135
4681	7.847	9.268	7.532	11.61	10.77	10.73	3.792	4.001	3.584	18.74	19.86	19.44	9.288	9.633	8.878	1.8	14.05	12.52	3.82	3.299	3.788	20.19	19.86	21.52
3362	0.1235	0.1863	0.1628	0.06428	0.0455	0.0373	0.06745	0.1348	0.08945	0.09099	0.1872	0.09392	0.1707	0.1345	0.1554	0	0.01266	0.04221	0.135	0.2151	0.09333	0.1228	0.07859	0.1378
255104	2.375	2.385	2.25	2.618	2.313	2.455	5.756	5.832	5.131	4.939	4.69	4.804	2.379	2.184	2.454	0	2.511	2.217	5.927	6.281	5.964	4.37	4.335	4.23
54546	0	0	0	0.1946	0.2952	0.2033	0.2042	0	0	0.4477	0.5335	0.7583	0	0	0	0	0.1725	0.2009	0	0	0	0.4957	0.7479	0.3477
105376823	0.1387	0.0575	0.0335	0.1543	0.1605	0.1842	0.3123	0.454	0.2367	0.3862	0.102	0.06443	0.2027	0.09229	0.1599	0	0	0.09308	0.3751	0.3844	0.1235	0.06317	0.1386	0.0709
23252	9.278	7.833	8.108	3.335	2.987	2.972	3.962	3.899	4.167	7.208	6.815	6.827	8.689	8.589	8.105	1.8	2.535	2.25	3.541	4.42	3.278	7.142	7.251	6.817
30814	0	0	0.05253	0	0	0	0	0	0	0.05506	0.0533	0.1515	0	0	0	0	0	0	0.1307	0.2192	0.06454	0.04953	0.05435	0.05559
5320	0	0	0	0.1321	0.1443	0.1104	0.08319	0.136	0.09456	0.2946	0.4482	0.5406	0	0	0	0	0	0.02231	0.1998	0.2932	0.148	0.6436	0.8309	0.5949
5322	0	0	0	0.007837	0	0	0	0	0	0	0	0	0	0	0	0	0	0	0	0	0	0	0	0
26279	0	0	0	0.01012	0	0	0	0	0	0	0	0	0	0	0	0	0	0	0	0	0	0	0	0
64600	0	0	0	0.009956	0	0	0.09402	0.1025	0.1959	0.2061	0.07675	0.08728	0	0	0	0	0	0.01681	0.1129	0.2051	0.07434	0.2853	0.2504	0.3682
391013	0	0	0	0	0	0	0.01882	0	0.02139	0	0	0	0	0	0	0	0.03178	0	0	0	0	0	0	0
127733	0	0	0	0.1622	0.1438	0.1303	0.7987	0.6709	0.7144	0	0.006413	0	0	0	0	0	0.08109	0.1791	0.7549	0.9626	0.9395	0.005959	0.006539	0.006688
101928017	0	0	0	0	0	0	0	0	0.4761	0	0	0	0	0	0	0	0	0.04493	0	0.1687	0	0	0	0
105376825	0	0	0	0.03568	0.0487	0	0.02808	0	0	0.02841	0	0.06516	0	0	0	0	0	0	0	0.02827	0	0.02555	0.04206	0
105376826	0	0	0	0.03132	0.04276	0.09814	0	0	0	0.1247	0.07244	0.06864	0	0	0	0	0.02776	0	0	0	0	0.157	0.1477	0.1007
105376827	0	0	0	0	0	0	0	0	0	0	0	0	0	0	0	0	0	0.04774	0	0	0	0	0	0
105376828	0	0	0	0	0	0	0	0	0	0	0	0	0	0	0	0	0	0	0	0	0	0	0	0
127731	0	0	0	0.002248	0	0	0.01062	0	0.004022	0	0.003466	0	0	0	0	0	0	0	0	0	0	0	0	0.003615
339505	0	0	0	0.007174	0	0	0	0	0.01284	0	0	0	0	0	0	0	0	0	0	0	0	0	0	0
55450	3.284	3.713	4.237	2.404	1.826	2.888	17.28	14.96	16.07	21.69	21.5	23.1	3.347	3.859	3.322	1.8	1.965	2.276	19.08	19.2	19.26	21.45	24.63	23.77
79594	9.034	9.983	9.361	5.971	5.465	5.74	5.821	4.389	5.04	9.137	8.846	9.241	10.1	10.6	10.2	0	5.812	5.632	5.505	5.971	7.307	7.811	8.177	7.489
163933	0	0	0	0	0	0	0	0	0	0	0	0	0	0	0	0	0.009824	0	0	0	0	0	0	0
978	5.96	6.694	8.156	0.5032	0.3358	0.5256	0.8448	0.5757	0.9003	5.984	6.724	6.764	9.068	8.215	8.334	1.8	0.8918	0.9631	0.3805	1.702	0.8141	7.449	9.071	9.117
65018	7.725	7.859	7.186	8.06	6.963	6.977	4.646	4.347	3.984	15.28	17.53	17.28	7.381	7.846	7.724	1.8	7.178	7.348	3.939	3.918	4.29	19.27	19.32	19.94
102464833	1.94	0.9652	1.125	8.883	5.838	6.958	3.107	2.54	2.207	18.07	19.4	15.5	1.361	1.033	0.8948	0.108	7.652	6.667	1.866	1.173	1.842	21.56	28.7	23.41
100861548	9.258	8.611	8.122	5.98	5.281	5.257	3.74	4.161	3.989	10.96	11.73	12	8.121	7.952	8.551	1.8	5.483	5.849	3.776	3.979	4.014	11.73	11.24	12.3
1650	146.7	164.3	156.7	97.06	85.25	93.92	79.02	83.46	81.2	119.3	122.6	120.8	149.9	152.1	149.1	0.9	94.37	93.19	75.95	82.21	84.77	121.1	113.3	121.3
57576	0.3131	0.5368	0.3632	0.2988	0.2236	0.3051	0.01045	0.02279	0.03563	0.6132	0.2866	0.4268	0.3784	0.3196	0.5538	0	0.2589	0.2579	0	0.04209	0	0.428	0.5218	0.6405
400745	3.82	4.349	3.902	1.342	1.226	1.667	0.1217	0.1042	0.1087	0.1583	0.04257	0.1291	3.787	4.114	4.065	1.8	1.903	1.926	0.1253	0.14	0.05154	0.1028	0.1128	0.08879
112268222	8.775	7.267	7.998	3.164	2.817	2.638	5.767	5.609	6.097	5.095	4.423	4.312	7.768	8.424	7.614	1.8	2.558	2.008	5.358	5.333	5.298	4.328	4.537	4.305
50809	22.01	19.95	20.66	12.36	12.12	11.43	28.46	27.78	28.34	15.76	14.92	15.13	19.54	19.98	18.77	1.198	10.76	10.05	28.6	28.17	27.16	14.18	15.83	14.58
8672	10.22	9.513	9.953	4.952	5.418	5.293	24.62	23.08	24.5	15.86	15.75	16.1	9.931	9.957	9.999	0	4.185	4.205	24.64	25.12	22.79	15.96	17.24	15.99
105376830	0.04665	0	0.03006	0.1484	0.198	0.1136	4.561	4.701	5.309	0.04725	0.1067	0.159	0	0.0207	0.07174	0	0.02629	0.09187	4.45	4.938	4.376	0.1417	0.09329	0.159
105376829	0.104	0	0	0.2205	0.2006	0.3915	8.432	8.323	9.033	0.1053	0.06798	0.4832	0	0.04614	0.1199	0	0.09769	0.05585	8.961	9.156	9.096	0.1263	0.4506	0.2127
100302155	0	0	0.3466	0.2281	0.2076	0	9.692	9.784	7.753	0	0	0	0	0	0	0	0.4042	0	3.018	6.507	6.386	0	0	0
1889	15.75	17.9	16.6	1.983	1.877	1.882	23.53	22.98	21.9	14.59	15.02	14.35	16.34	17.36	16.41	0.169	2.725	2.97	26.56	27.85	29.75	15.91	15.5	16.24
100506801	0.04973	0.01375	0	0.07381	0.009596	0	1.925	1.9	2.056	0.2519	0.2113	0.1232	0.03877	0.1765	0.07648	0	0	0.008903	2.093	1.922	1.988	0.3021	0.4144	0.2543
105376832	0	0	0	0	0	0	0	0	0	0	0	0	0	0	0	0	0	0	0	0	0	0	0	0
84224	3.984	3.87	3.985	1.798	2.125	1.795	2.085	1.725	1.553	1.404	1.53	1.269	3.6	3.653	3.623	1.8	1.829	1.661	1.549	1.439	1.72	1.447	1.219	1.104
249	0.1813	0.07517	0.0292	0	0	0	0.01512	0	0.05157	0.153	0.1037	0.1404	0.106	0.08043	0.05226	0	0.008513	0.01622	0.01816	0	0	0.1239	0.07551	0.1081
105376834	0	0	0	0	0	0	0.0533	0.08716	0.3029	0	0.0261	0	0.06226	0	0	0	0	0	0.03201	0.02684	0.1264	0	0.02662	0
5909	4.996	5.48	5.069	0.2501	0.3774	0.2293	21.94	22.39	21.31	1.661	2.144	1.889	4.463	5.08	3.948	1.8	0.3297	0.3914	20.48	21.13	21.47	1.817	1.812	1.893
84196	11.65	10.28	10.91	7.429	7.633	7.663	14.73	14.42	14.7	10.19	9.587	9.848	10.83	12	11.08	0.08907	6.578	6.713	13.03	12.49	12.23	9.314	10.05	9.409
401944	0.8251	0.9716	0.8467	0.0324	0.05896	0.07443	14.25	14.61	14.19	0.7429	0.8491	0.852	0.7743	0.8543	0.5992	0	0.03445	0.03829	11.43	11.34	12.24	1.002	1.008	1
3339	2.917	3.467	2.962	0.2174	0.17	0.1482	72.79	72.92	67.5	2.995	3.382	3.218	3.131	3.342	2.629	0	0.1369	0.1107	57.08	58.36	58.59	4.156	3.999	3.989
23436	0	0	0	0.02996	0	0	0.8958	0.9767	0.9647	0	0	0	0	0	0	0	0	0	0.5097	0.1899	0.1118	0.04291	0	0
10136	0	0	0	0.02996	0	0	0.5658	0.4626	0.6431	0	0	0	0	0.1881	0	0	0	0	0.5097	0.1899	0.1678	0.04291	0	0
101928043	0.6725	0.9127	0.7681	0.5833	0.3539	0.7716	2.815	2.736	2.435	0.2477	1.439	0.7953	0.7149	0.7324	0.7051	0	0.6547	0.197	1.617	1.541	1.307	0.5013	1.039	1.876
29092	4.98	5.431	4.605	5.866	5.428	6.31	7.725	6.644	9.201	4.173	4.462	4.371	4.854	4.502	5.319	1.8	6.099	5.779	6.395	5.827	6.753	4.846	4.826	4.968
112268223	0.2613	0.1806	0.1262	0.3046	0.3781	0.2025	0.5666	0.4752	0.6441	0.3969	0.4697	0.3642	0.2546	0.2319	0.2009	0	0.1963	0.1871	0.3141	0.2195	0.5687	0.5158	0.3918	0.3117
998	27.25	25.1	26.17	21.31	20.76	20.11	23.01	21.79	22.56	21.89	21.5	20.9	27.27	29.2	28.35	1.921	22.78	19.99	20.61	20.31	20.07	20.92	21.52	21.05
54361	0.081	0.04479	0.1174	0.06869	0.1016	0.04035	2.311	2.306	2.158	0.1436	0.09928	0.1819	0.07104	0.0629	0.06228	0	0.06848	0.06887	2.386	2.143	2.092	0.0738	0.1215	0.1381
105376845	0.2049	0.1322	0.2861	0.1159	0.09226	0.0605	1.596	1.069	1.529	0.1153	0.2233	0.2116	0.05326	0.3031	0.1576	0	0.1027	0.02446	1.588	2.043	1.595	0.1037	0.0683	0.1397
105376850	0.1144	0.09485	0.05526	0	0	0.03798	1.359	1.435	1.171	0.2172	0.3084	0.2524	0.03344	0	0.03297	0	0.008057	0.06142	1.186	1.614	1.324	0.2084	0.1143	0.2485
107985377	0	0	0	0	0	0	0.06191	0.135	0.07037	0.1253	0.1213	0.3448	0	0	0	0	0.03486	0	0.1487	0	0	0.05635	0.1237	0
100616433	0	0	0	0	0	0	0	0	0	0	0	0	0	0	0	0	0	0	0	0	0	0	0	0
105376856	0	0	0	0	0	0	0	0	0	0	0	0	0	0	0	0	0	0	0	0	0	0	0	0
9923	7.689	7.767	7.443	2.639	2.489	2.611	6.183	6.994	6.03	4.109	4.064	3.894	7.946	7.898	7.4	1.8	2.428	2.447	6.826	7.37	6.551	4.132	4.039	4.204
2046	0.08879	0.05098	0.006601	0	0	0	0.01367	0.007454	0.02332	0	0	0.006347	0.03195	0.09092	0.02363	0	0	0	0.02464	0.01377	0.02433	0	0	0
102466615	0	0	0	0	0	0	0	0	0	0	0	0	0	0	0	0	0	0	0	0	0	0	0	0
712	0	0	0	0.02236	0.02035	0	0	0	0	0	0	0	0	0	0	0	0	0	0	0	0	0	0	0
714	0	0	0	0	0.01857	0.02131	0	0	0	0	0	0	0	0	0	0	0	0	0	0	0	0	0	0
713	0	0	0	0	0	0	0	0	0	0	0	0	0	0	0	0	0	0.01832	0	0	0	0	0	0
2048	1.777	1.846	1.67	0.628	0.63	0.5789	0.5392	0.4449	0.3405	8.895	9.422	9.197	1.47	1.633	1.544	0.108	0.5165	0.4439	0.3238	0.3771	0.4219	9.777	8.927	9.498
100616391	0	0	0.5029	0.331	0	0.3457	0	0	0	0	0	0	0	0	0	0	0	0	0	0	0	0	0	0
100422914	6.903	10.41	9.097	3.592	2.906	2.501	1.885	2.055	0.7141	54.03	59.07	58.31	9.54	5.847	4.343	0	2.476	2.696	1.509	0.6326	1.49	58.32	47.68	60.33
646262	0	0	0	0	0	0	0	0	0	0.04433	0.1502	0.08134	0	0	0.05048	0	0	0	0	0	0	0.09969	0.08752	0.08952
729059	0.08334	0.1383	0.3222	0	0.09648	0	0	0	0.09484	0.1688	0.08173	0.3098	0.2924	0.2219	0	0	0.09395	0.04476	0.5011	0.08402	0.3958	0	0.08333	0.08524
23028	73.75	72.78	68.78	53.01	50.1	46.88	33.85	33.99	32.63	106	102.1	103.2	71.85	70.92	69.67	0	60.03	58.22	30.21	29.64	29.5	105.5	105.8	107.1
100422866	0	0	0	1.597	0.3632	1.251	4.397	6.164	2.856	0	0	0	0	0	0	0	2.476	0.337	5.282	1.898	2.235	0	0.6274	0.6418
7798	9.971	8.952	8.875	3.487	3.252	3.121	12.38	11.49	12.36	11.98	11.52	11.41	10.31	10.32	10.5	1.8	2.972	3.553	11	11.51	11.01	11.83	12.49	12.28
3352	2.047	2.147	2.08	0.2681	0.1655	0.27	1.356	1.281	1.302	0.1677	0.2952	0.3497	2.059	2.164	1.753	0	0.1527	0.2991	1.593	1.563	1.716	0.3566	0.4063	0.3387
100996511	1.033	1.27	1.304	0.9276	1.182	1.195	7.142	7.15	7.703	2.019	2.026	1.988	1.023	1.278	1.009	0.108	1.021	0.5679	6.562	6.2	6.436	2.37	2.005	2.337
10236	48.92	47.98	48.75	38.45	37.27	36.07	36.82	35.21	37.48	38.94	37.59	37.43	50.45	48.16	49.12	0	36.22	33.96	33.12	30.58	29.53	35.33	36.34	36.43
80818	3.459	3.387	3.386	3.879	4.216	3.95	5.096	4.895	4.89	5.121	4.372	5.129	3.754	3.406	3.681	1.8	3.342	3.27	5.039	5.366	5.06	4.761	4.965	4.924
148898	0.4759	0.4564	0.5175	0.5487	0.6026	0.7212	1.31	1.526	1.472	1.311	1.196	1.216	0.3653	0.4356	0.3774	0	0.5197	0.4313	1.538	1.125	1.024	1.138	1.264	1.247
6920	1.767	1.856	2.244	0.1605	0.0974	0.05589	2.661	1.763	2.03	0.2727	0.3795	0.3127	1.712	2.374	2.057	0	0.08535	0.04518	2.893	3.07	3.196	0.368	0.4711	0.4474
55616	4.783	4.745	4.565	0.6407	0.5944	0.6692	1.165	0.9714	1.224	2.209	2.407	2.09	4.255	4.349	4.738	1.8	0.5843	0.5358	1.529	1.578	1.335	2.451	2.552	2.651
1870	7.283	7.28	6.763	3.019	2.66	2.393	1.274	1.42	1.269	4.206	3.434	4.025	7.832	7.916	7.527	1.8	2.538	2.019	2.063	1.78	1.782	3.439	3.488	3.779
101928163	1.549	1.314	0.9868	0.8957	0.5706	0.6782	0.7401	0.538	0.641	0.7489	0.8631	1.014	1.77	1.453	1.421	0	0.8334	0.5105	0.635	0.6389	0.418	0.5454	0.8097	0.4681
105376859	0.2491	0.1653	0.1444	0.1901	0.173	0.2317	0.07481	0.02719	0	0.8831	0.7572	0.9722	0.2913	0.199	0	0	0.2106	0.1338	0	0	0.1183	0.749	0.8468	0.535
3399	40.43	38.75	33.77	36.37	33.67	35.63	0.04496	0.09805	0.05111	65.97	69.37	65.49	33.09	31.57	34.45	37.77	23.27	21.9	0	0.1358	0.16	72.28	62.83	74.97
107984928	0	0	0	0	0	0	0	0	0	0	0	0	0	0	0	0	0.04345	0	0	0	0	0	0	0
259283	0	0	0	0.01925	0	0	0	0	0	0	0	0	0	0	0.06981	0	0.03411	0	0	0	0	0	0	0
6135	587.1	622.9	642.2	1234	1323	1300	404.3	413	406.2	568.6	562	568.7	647.3	624.2	630.9	0.04682	1274	1334	421.2	383	367.5	566	559.4	555.3
6924	19.88	19.55	19.73	6.748	5.347	6.01	16.95	16.75	17.7	20.76	20.24	19.94	19.75	20.65	21.51	1.333	6.778	5.522	17.27	19.19	17.95	19.07	18.85	19.23
100506963	9.881	7.901	9.397	4.081	3.942	3.269	11.66	11.13	13.12	5.582	4.902	4.829	8.425	9.485	9.353	0	3.971	3.53	9.987	12.62	10.89	5.559	4.92	4.63
57095	30.68	30.97	29.01	36.01	33.89	34.3	27.14	30.68	27.35	28.04	25.67	27.09	28.64	29.31	28.27	4.473	36.99	34.63	28.28	27.53	25.06	25.61	24.16	24.66
105376860	23.05	25.49	23.62	7.006	5.84	6.948	16.86	17.48	13.8	23.25	25.23	23.65	20.57	20.33	25.73	0.01277	8.191	7.059	15.25	18.38	17.8	25.05	25.82	25.56
11313	22.56	25.11	22.45	11.48	9.178	10.52	28.3	25.98	24.54	25.61	28.2	27.51	22.8	23.25	22.76	11.43	10.89	10.14	27.75	27.7	28.11	27.83	26.15	28.18
2582	30.26	34.52	33.12	25.35	23.61	24.11	39.8	41.91	39.08	34.45	36	35.34	33.55	31.29	32.55	37.77	27.87	28.12	41.52	46.87	50.89	36.87	34.2	36.35
3155	11.62	11.89	11.11	18.33	18.11	18.93	18.14	16.31	18.03	14.95	15.22	15.73	9.341	10.07	11.02	0.08907	15.69	16.39	19.3	19.05	21.24	16.68	17.35	18.29
105376861	0.1182	0.09804	0.05712	0.2631	0.3763	0.5889	0	0	0.06725	0	0.1159	0	0.06912	0	0.1363	0	0.1999	0.2222	0.07107	0.1787	0	0.05385	0.1182	0.2418
2517	4.844	5.413	5.5	12.25	10.21	9.703	9.141	8.793	9.196	36.22	36.59	34.06	6.33	5.438	4.974	1.8	9.445	8.062	8.592	9.448	9.28	35.99	39.88	35.89
1269	0	0.005598	0	0.0601	0.07814	0.07174	0.05405	0.01473	0	0	0	0.006272	0.01579	0.008985	0.02335	0	0.06087	0.1015	0	0	0.008014	0.0246	0.006749	0
107984929	0	0	0	0.09375	0	0.1469	0	0	0	0	0	0	0	0	0	0	0	0	0	0.03715	0	0	0	0
100616492	0	0	0	0	0	0	0	0	0	0	0	0	0	0	0	0	0	0	0	0	0	0	0	0
55629	47.53	39.95	46.35	73.42	78.01	76.91	57.98	56.31	60.34	85.53	85.38	85.02	43.86	45.87	47.89	58.74	68.41	59.8	63.25	66.69	65.19	86.88	94.38	85.13
10772	25.49	21.74	23.8	28.26	27.65	27.21	28.82	28.31	30.55	25.09	24.32	24.59	24.39	24.59	24.77	0.01277	24.06	20.91	29.45	28.32	28.15	23.55	24.33	22.28
105378615	0	0	0	0	0	0	0	0	0	0	0	0	0	0	0	0	0	0	0	0	0	0	0	0
105376863	0.1802	0	0.03483	1.032	0.6467	0.5267	2.417	2.399	2.502	0.07301	0.2474	0.3349	0	0	0	0	0.3047	0.6194	2.34	2.289	2.482	0.197	0.2162	0.1843
107984931	1.311	1.186	0.9216	0	0	0	6.563	5.464	5.968	0.1207	0.1169	0.2215	1.115	1.269	1.65	0	0	0	5.16	5.648	4.812	0.2172	0.2384	0.2438
127294	1.667	1.671	1.518	0.004712	0.04717	0.009842	13.89	13.54	12.38	0.08254	0.05812	0.06884	1.256	1.351	1.504	0.108	0.02923	0.007957	12.68	13.41	13.54	0.06075	0.1185	0.05304
107985737	0.1529	0.1269	0.1478	0	0	0	2.275	2.194	2.312	0.02213	0.04285	0	0.07666	0.1745	0.1764	0	0	0	1.708	1.74	1.479	0.01991	0.02185	0.04469
105376864	0	0.02921	0.05106	0	0.01019	0	2.539	1.98	2.405	0	0	0.01637	0.08238	0	0.04062	0	0	0	2.329	2.166	1.631	0	0.01761	0
58985	1.217	1.982	1.573	1.399	1.332	1.266	15.95	17.37	15.58	4.454	4.815	4.168	1.423	1.346	1.522	0.108	1.256	1.504	14.66	16.57	16.53	5.115	4.778	4.797
163702	3.743	3.681	3.318	2.684	2.322	2.281	1.383	1.279	1.391	4.97	4.968	4.754	3.124	3.701	3.834	1.8	2.652	2.806	0.8256	0.9961	0.9843	5.119	5.442	5.37
284632	0.02312	0	0	0.0147	0.1472	0.1228	0	0	0.05261	0.1639	0.1587	0.2363	0	0	0	0	0.02606	0	0	0	0.05489	0.3159	0.1156	0.1891
105376871	0	0.006754	0	0.07251	0.1131	0.07573	0.2446	0.3733	0.2409	0.04949	0.04791	0.06054	0	0	0	0	0.1882	0.1574	0.3133	0.2463	0.145	0.05936	0.03257	0.08329
57822	0.3133	0.1999	0.4659	0.5289	0.3278	0.2562	3.004	3.288	2.825	22.74	22.15	23.44	0.4792	0.2085	0.3475	0	0.3803	0.4336	2.347	1.883	2.189	25.31	25.8	25.46
90529	2.657	2.448	2.648	1.81	1.423	1.437	2.448	2.387	3.265	3.764	3.309	3.311	3.149	3.178	2.807	0	1.332	1.553	3.195	3.45	3.141	3.782	4.221	3.788
57185	2.22	2.729	2.401	4.329	4.332	4.486	10.12	10.37	10.52	6.072	6.358	5.93	2.999	2.777	2.393	0	3.951	4.4	9.458	9.431	10.49	6.06	6.617	6.296
100750325	0.322	0.06678	0	0.1024	0.1398	0.1604	0.5642	0.4394	0.8246	0.08155	0.2369	0.07482	0.3766	0.1072	0.09286	0	0.04538	0.173	0.6777	0.6493	0	0.3668	0.0805	0.08234
11123	3.453	3.257	3.181	1.926	1.673	2.051	8.606	8.388	8.684	2.915	3.104	3.019	2.881	2.769	2.779	1.8	1.406	1.285	8.52	7.494	8.207	3.332	3.021	2.876
100506985	1.754	1.091	1.653	0.6416	0.9393	0.9031	2.81	3.733	3.943	1.91	1.462	1.426	1.898	1.635	1.366	0.108	0.8898	0.4004	3.269	3.227	3.853	1.758	1.535	1.929
400746	0.3453	0.3706	0.3337	0.08182	0.08621	0.09444	2.284	2.786	2.881	0.6515	0.6705	0.5851	0.2771	0.1262	0.3045	0	0.05723	0.07635	3.028	3.665	3.448	0.623	0.7243	0.6162
10250	47.15	46.55	46.84	4.931	5.717	5.298	26.37	28.05	28.27	43.29	42.41	42.92	44.28	44.74	45.17	58.74	4.55	4.313	27.98	24.72	22.72	43.47	43.21	42.89
25932	38.23	31.22	36.28	38.97	41.36	41.11	47.34	46.04	50.2	39.09	40.15	37.96	42.37	43.85	40.1	72.35	39.61	38.46	50.52	54.3	60.33	39.64	45.46	41.27
105376876	0	0	0	0	0	0	0	0	0	0	0	0	0	0	0	0	0	0	0	0	0	0	0	0
864	4.743	5.298	5.366	0	0	0	0.008712	0	0.009904	0	0.008534	0	5.211	4.762	4.848	1.8	0.00981	0.02337	0.01046	0.008774	0	0.00793	0	0.008901
102465437	0.5927	0.9831	0	0	0	0	0	0	0	0	0	0	0.6931	0	0.6835	0	0	0.3183	0	0	0	0	0	0
107984932	0.4632	0.2161	0.3637	0	0	0	0	0	0	0	0	0	0.2031	0.07707	0.1002	0	0	0	0	0	0	0	0	0
105376878	0.07809	0.09157	0.03904	0	0	0	0	0	0	0	0.002641	0	0.06299	0.05736	0.04659	0	0	0.001446	0	0	0	0.01472	0	0.008262
100616365	0	0	0	0	0	0	0	0	0	0	0	0	0	0	0	0	0	0	0	0	0	0	0	0
105376879	0	0	0	0	0	0	0	0	0	0	0	0	0	0	0	0	0	0	0	0	0	0	0	0
25949	25.4	22.08	25.28	29.78	31.98	31.56	12.2	10.36	10.89	23.03	22.39	23.36	26.19	26.67	24.96	0.07535	29.99	27.74	12.03	10.23	9.458	23.1	24.84	23.05
57035	6.662	6.343	6.578	7.829	8.721	8.137	14.91	14.27	14.56	7.99	7.446	7.498	4.546	4.782	5.238	1.8	6.176	6.269	14.4	13.7	12.63	7.806	7.61	7.183
105376882	0	0	0	0.05545	0.02523	0	0	0	0	0.1324	0.08548	0.0405	0.05097	0	0	0	0	0.04682	0.05241	0	0	0.1191	0	0.04458
6007	0.1366	0.09584	0.09137	0.06014	0.04865	0.03489	0.4312	0.5274	0.3347	0.3299	0.2884	0.3612	0.03686	0.1259	0.06058	0	0.04737	0.0677	0.3158	0.4554	0.3492	0.2872	0.4306	0.462
23585	12.07	11.55	13.42	17.58	16.34	17.1	13.97	14.15	13.14	20.19	19.85	19.88	12.67	12.54	13.15	56.91	19.07	19.24	12.4	12.17	14.37	19.55	20.45	18.97
6006	4.667	4.423	4.933	6.285	5.742	5.97	5.587	6.004	5.797	6.538	6.3	6.238	5.226	5.103	5.303	1.8	6.767	6.522	5.397	5.126	5.931	6.298	6.504	6.48
55219	4.223	3.82	4.121	7.175	6.907	6.71	8.351	7.026	7.479	9.55	8.931	9.281	4.624	4.629	4.512	1.8	6.381	6.047	6.247	6.312	6.55	9.298	9.903	9.315
26119	4.878	4.84	5.13	1.459	1.135	1.091	3.323	3.574	3.604	6.054	6.228	6.728	5.148	4.834	5.057	1.8	1.175	1.107	3.277	3.433	3.531	6.463	6.384	6.634
57134	0.2188	0.2753	0.1531	0.6382	0.428	0.5262	0	0	0.04293	0.0917	0.06658	0.04207	0.1235	0.2009	0.2001	0	0.2551	0.2917	0.009072	0.02282	0.03583	0.03437	0.0528	0.07716
57190	26.9	29.8	27.19	4.026	4.042	3.864	1.891	1.954	1.992	12.68	11.66	13.51	25.95	25.83	25	0.1181	3.072	3.405	1.844	1.795	2.043	13.91	13.13	13.21
56181	8.932	9.618	9.199	7.319	7.154	7.42	7.182	7.268	6.749	9.875	9.699	9.208	8.452	8.817	8.09	0	6.786	6.361	7.238	7.59	7.927	9.223	9.126	9.444
646471	1.507	1.521	1.581	0.7801	0.8655	0.7527	2	1.963	1.954	1.869	2.062	2.214	1.489	1.493	1.213	0.108	0.744	0.6587	1.868	2.096	2.399	2.459	2.441	2.521
79000	10.3	9.715	10.76	11.27	10.38	10.14	6.262	5.86	6.392	8.885	8.219	7.493	9.616	11.77	9.892	0.08907	10.56	10.68	7.756	7.735	7.196	7.637	7.867	7.63
164091	4.825	5.734	5.499	4.794	4.336	4.8	3.466	3.25	3.756	1.041	1.041	1.169	5.021	3.78	5.471	1.8	4.534	4.482	3.622	3.258	3.262	1.23	1.246	0.9562
3925	87.96	80.04	86.34	137.5	135.1	130.9	38.06	38.75	37.64	62.25	60.52	58.28	84.88	82.93	84.15	9.208	128.8	117.3	35.05	30.87	30.86	58.56	61.65	57.48
100500808	206.5	168.2	187.1	75.29	71.98	58.22	54.2	48.58	56.91	188.7	168.3	160.3	211.4	221.1	180.5	0.01614	68.79	63.57	46.9	41.63	46.85	153.4	175.7	152
105376885	0	0	0	0.0208	0	0	0	0	0	0	0	0	0	0	0	0	0	0.03512	0	0	0	0	0	0
5051	4.004	4.061	3.923	2.927	2.866	2.703	6.072	6.098	6.138	2.732	2.645	2.549	4.166	4.203	4.278	1.8	2.677	2.234	5.036	5.178	5.082	2.533	2.752	2.532
101928216	0.01267	0.04205	0.04899	0	0.04402	0.05893	0.1015	0.1107	0.101	0	0	0.01178	0.02964	0.05061	0.07308	0	0.09286	0.02042	0.04572	0.05111	0.1354	0.04619	0.0887	0.01296
2134	0.01869	0.03101	0.0271	0.05944	0.07573	0.0745	0.1029	0.153	0.1914	0	0	0	0.02186	0.04976	0.02156	0	0.1001	0.06023	0.1011	0.1413	0.1553	0.008515	0.009344	0
7780	0	0	0	0.05012	0.05322	0.0349	0.355	0.1433	0.2541	0	0	0.0122	0.01536	0.01748	0	0	0.04441	0.02116	0.1421	0.3575	0.2651	0.01197	0	0
105376910	0	0	0	0	0	0	0.06108	0	0	0	0	0	0	0	0	0	0	0.01092	0	0	0	0	0	0
84676	0	0	0	0.01271	0.1272	0.01327	0.14	0.06541	0.04547	0	0	0	0.02336	0	0	0	0.03378	0.04291	0.1922	0.141	0.07116	0	0	0
149420	2.477	1.996	2.694	3.755	3.865	3.519	3.759	3.218	3.414	4.032	3.967	3.585	2.701	2.783	2.091	0	3.065	2.872	3.041	3.493	3.654	3.903	4.225	3.722
105376886	0.2035	0	0	0.302	0.3141	0.1803	0.9508	0.5183	1.004	0.5497	0	0.06304	0	0	0	0	0.2294	0.3643	0.3263	0.4103	0.6444	0.1236	0.2035	0
79927	0.1067	0.01264	0.02947	0.3297	0.2559	0.1317	0	0.03328	0	0.04633	0.01495	0.0425	0.1248	0.1826	0.01758	0	0.1804	0.2784	0.01833	0.04611	0.0362	0.01389	0.06097	0.06237
110806296	0.056	0	0.05412	0.03562	0.06483	0.0372	0	0.3667	0	0	0	0	0	0	0	0	0	0.03007	0	0	0	0	0	0
51042	17.86	22.69	22.11	44.41	48.05	49.32	19.95	20.22	18.57	26.96	24.59	22.56	20.88	21.01	18.82	11.43	52.21	55.46	18.58	23.53	22.95	23.83	18.93	20.79
10256	8.064	9.776	9.794	1.561	1.314	1.364	14.61	13.48	12.86	8.168	8.415	9.572	8.434	10.02	9.262	0	1.261	1.246	12.79	14.09	12.67	8.686	8.446	8.947
378807	0.1027	0.0142	0.08271	0	0	0.01137	0.0514	0.05604	0.03896	0.01734	0.05035	0.03181	0.1201	0.1139	0	0	0	0	0.1029	0.03451	0.04065	0.03119	0.05134	0
101928303	0	0	0	0	0.02291	0.02629	0	0.216	0.04504	0.2406	0.1941	0.1471	0	0	0.09131	0	0	0.06378	0	0.03991	0.141	0.2525	0.1187	0.3239
64793	19.62	18.99	19.28	9.36	9.059	8.665	13.69	15.18	13.93	11.23	11.64	11.19	19.25	17.7	18.07	1.333	8.57	8.777	13.93	14.03	13.48	11.47	10.82	11.21
83442	46.99	58.01	52.28	15.11	13.45	13.1	153.6	158.8	158.5	97.03	96.06	99.69	47.44	47.12	48.95	3.071	13.26	13.15	166.7	161.9	160.6	114.3	99.65	109.8
91544	6.631	6.73	6.21	2.79	2.193	2.9	12.47	11.78	11.27	5.883	5.836	5.799	5.491	6.141	5.534	1.8	2.879	2.522	14.04	12.58	12.62	6.192	5.827	5.645
1043	0.09137	0	0	0	0.05289	0	1.738	2.493	2.911	0.09255	0.0896	0.2547	0	0	0.1054	0	0	0.04907	1.758	2.856	2.17	0.08326	0.1827	0.5607
55057	0.992	0.9009	1.148	0.35	0.3479	0.3223	4.038	4.102	4.054	12.23	12.74	12.65	1.126	1.186	0.9521	0.108	0.3428	0.3305	4.223	4.803	4.918	15.49	16.49	15.66
257101	0	0	0	0	0	0	0	0	0	0	0	0.01755	0	0	0	0	0	0	0	0	0	0	0	0
79727	0.2658	0.3703	0.1233	0.03381	0.006153	0.06356	0.09578	0.116	0.04839	0	0.05212	0	0.2113	0.184	0.1717	0	0.04194	0.02855	0.1023	0.1179	0.01262	0.03874	0.02126	0
79947	12.41	12.35	12.35	5.172	4.545	4.548	14.74	13.54	14.57	12.76	12.23	12	12.16	11.52	12.36	0	5.53	5.194	15.39	15.31	15.08	12.5	10.7	11.45
101928324	0.7076	0.7223	0.2104	0.3116	0.2835	0.4339	7.083	5.643	6.503	0.441	0.8006	0.8093	0.3819	0.4347	0.4394	0	0.1841	0.2923	5.17	7.737	6.333	0.3967	0.3265	0.3897
3151	210.3	215.3	221	120.2	116	115	168.8	174.1	167	228.1	230.1	231.1	199	204	201.8	1.203	110.3	102.8	152.6	148.6	155.5	211.5	203.4	206.8
6195	15.76	17.48	16.16	13.69	12.06	12.58	15.83	16.77	15.61	32.97	34.08	32.79	17.62	16.82	15.96	0.169	14.19	13.75	17.04	16.76	15.83	35.77	33.88	34.97
100302190	0	0	0	0	0	1.09	3.286	3.583	3.735	0.8312	0	0	0	0	0.9464	0	0.4625	0.4407	0.9867	2.482	1.949	0	0.8205	0.8393
105376888	0	0	0.02393	0	0.05734	0	0.2231	0.08109	0.1691	0.02509	0	0.02301	0	0	0	0	0	0	0.1191	0.1248	0.0294	0	0	0
101928728	0.2497	0.1911	0.167	0.3664	0.3668	0.3444	0.4229	0.6498	0.4371	0.389	0.3766	0.3034	0.2695	0.4346	0.155	0	0.368	0.3094	0.3695	0.6389	0.5928	0.3675	0.4224	0.3339
8289	18.4	19.66	18.7	1.26	1.394	1.679	28.45	29.78	27.56	22.44	23.02	23.21	17.19	17.55	17.1	0.01743	0.8954	1.098	25.16	27.02	25.33	22.51	21.57	22.76
55650	3.032	3.186	3.154	4.96	5.567	5.861	8.326	6.887	7.082	3.54	4.064	3.637	3.04	3.172	3.048	1.8	4.281	4.258	6.459	7.585	7.767	4.197	4.144	4.283
84243	7.672	8.832	8.861	3.029	2.619	2.871	8.755	8.964	8.364	5.886	6.055	5.353	7.547	7.949	7.853	1.8	3.242	3.293	8.248	7.7	8.034	5.58	5.379	5.64
2810	94.67	116	108	23.12	19.22	20.74	32.85	34.36	31.7	133.4	144.8	144	113.9	112.3	116.6	0.02231	28.28	24.83	31.26	30.09	30.29	155.3	140	153.6
54707	7.674	8.11	7.753	4.224	3.495	3.858	9.459	9.414	8.972	10.31	10.12	9.614	7.681	6.855	6.931	1.8	3.346	3.306	8.689	9.037	8.645	9.126	9.1	9.561
63906	7.209	7.162	7.724	3.781	3.092	3.401	6.211	7.956	6.215	5.939	6.419	6.438	7.491	8.714	7.689	1.8	4.165	4.001	5.771	5.79	5.937	5.727	5.662	5.525
10726	82.41	96.06	91.73	25.08	21.15	22.02	34.7	32.02	32.72	52.19	52.24	52.1	84.68	89.07	91.74	7.959	27.15	26.46	39.48	35.45	31.47	51.08	45.71	48.21
8431	0	0	0.02558	0.06735	0	0.05275	2.199	2.456	3.675	0.2145	0.2077	0.1476	0.09287	0	0	0	0.04476	0.05686	2.196	2.322	2.577	0.1206	0.1323	0.02707
126695	5.122	6.488	6.276	2.876	3.064	2.733	9.59	8.421	9.268	7.815	7.419	8.106	6.316	6.163	4.845	1.8	2.525	1.819	8.298	9.118	9.339	7.323	7.436	8.286
388610	11.38	10.78	9.936	2.643	2.675	2.873	71.81	72.53	72.82	1.89	1.705	1.812	9.296	9.764	9.926	0	2.258	1.913	87.04	83.32	95.24	2.646	2.819	3.339
115572	2.347	2.556	2.389	0.1139	0.07259	0.0952	2.295	2.424	2.222	0.9436	1.3	1.149	3.017	3.196	2.107	0	0.1212	0.09621	1.551	1.481	1.191	1.077	1.146	1.246
101928391	0.4354	0.6862	0.3367	0	0	0	0.1308	0.1901	0.3468	0.0441	0.0854	0	0.3055	0.5796	0.3013	0	0	0	0.2094	0.1756	0	0.1587	0.2177	0.08907
6548	5.373	5.468	5.302	0.5096	0.5898	0.6016	5.945	6.739	5.995	10.53	10.38	11.69	5.428	4.938	5.665	1.8	0.373	0.5753	8.984	9.525	9.802	12.66	11.96	14.04
102723760	0	0	0	0	0	0	0	0	0	0	0	0	0	0	0	0	0	0	0	0	0	0	0	0
105376890	0.05607	0	0	0	0	0	0	0	0	0.0568	0.05499	0	0.1312	0	0	0	0	0.03011	0	0	0	0.05109	0	0
23038	5.24	5.828	5.108	0.9704	1.048	1.228	11.85	10.02	10.71	8.687	8.017	8.42	4.704	4.318	4.63	1.8	1.103	1.084	10.57	11.99	11.14	9.632	8.821	9.362
84065	7.667	8.197	8.026	2.241	1.762	2.16	12.88	13.2	13.59	6.894	6.643	6.784	7.046	6.175	7.96	1.8	1.976	1.943	12.82	14.59	13.99	7.611	6.439	7.336
644961	1.271	1.241	1.337	0.5424	0.4657	0.481	2.336	2.336	2.875	0.7008	0.7574	0.6579	1.336	1.649	1.522	0.108	0.3809	0.3024	3.076	3.114	2.121	0.7917	0.7079	0.6089
84958	9.696	10.68	9.961	0.1648	0.08569	0.1229	10.69	9.916	9.897	2.418	2.232	2.511	10.02	8.917	8.516	0	0.08343	0.2186	12.1	13.41	15.34	2.394	2.683	2.915
9064	3.586	4.689	4.149	0.9516	0.9356	0.9239	3.462	3.463	3.14	3.434	3.885	3.8	3.798	3.243	3.59	1.8	0.8729	0.8115	3.236	3.107	3.16	3.555	3.142	3.675
8547	0.08051	0.1336	0.07781	0.0256	0.06991	0	0.2015	0	0	0.08155	0	0.03741	0.1883	0.1608	0.09286	0	0.06807	0	0	0	0.09559	0	0.04025	0
388611	1.859	2.159	1.078	0.03638	0.04966	0.057	0	0.09364	0.1302	0.1159	0.08414	0.02658	1.806	1.523	2.276	0.108	0.04836	0.03072	0	0.05767	0	0.1303	0.3146	0.08775
2827	2.157	2.203	2.258	0.9398	0.5895	0.6102	0.2599	0.1743	0.3863	2.832	2.8	3.062	2.452	2.02	1.935	0	0.5177	0.5469	0.09604	0.161	0.2608	3.184	2.376	2.328
10163	28.93	30.6	29.63	3.664	3.748	3.428	46.99	47.39	45.15	26.97	27.28	28.36	30.44	29.92	31.07	4.473	2.879	3.288	46.03	50.33	48.01	28.84	29.56	29.76
105376892	0.077	0.06386	0	0	0.008914	0	0.555	0.3361	0.2103	0.0156	0.0151	0	0.01801	0	0	0	0	0	0.4444	0.1552	0.2743	0.01403	0.03079	0.01575
27245	3.371	3.388	3.519	0.054	0.06938	0.09953	7.594	7.304	6.735	3.971	3.624	3.68	3.481	3.258	3.197	1.8	0.05911	0.05096	5.483	5.725	6.274	4.801	4.305	4.858
2268	0	0	0	0	0	0	0	0	0.01395	0	0	0	0	0	0	0	0.01382	0.02633	0.01474	0	0	0	0	0
111216282	0	0	0	0	0	0	0	0	0	0	0	0	0	0	0	0	0	0	0	0	0	0	0	0
2537	2.093	2.919	2.238	8.358	6.652	8.433	0.981	1.264	1.47	12	12.27	12.29	5.105	3.202	2.569	0	18.1	21.03	2.035	1.706	2.115	12.95	11.27	10.8
199870	2.396	1.926	1.789	2.139	2.329	2.245	2.159	2.281	2.379	1.791	1.88	1.781	2.242	2.277	2.173	0.108	1.825	1.588	1.967	2.499	2.256	1.506	2.057	1.715
23673	10.93	10.49	12.37	16.01	16.3	17.11	10.57	9.962	11.57	12.44	12.1	11.33	11.65	12.53	13.79	0	15.19	13.2	11.79	10.83	11.36	12.34	12.22	12.08
5511	35.93	36.88	36.49	30.93	28.58	29.84	15.1	14.61	13.95	19.73	18.54	19.5	35.01	36.77	36.71	72.35	30.16	29.54	15.22	16.17	15.37	17.02	16.91	18.03
677774	0.5141	0.2132	0	9.483	7.737	8.879	4.117	6.172	8.775	1.823	1.008	0	0.6012	0.3422	1.482	0	7.244	10.49	6.8	4.665	2.442	2.108	0	1.052
9473	2.839	3.493	3.437	0.2083	0.2167	0.2176	0.1093	0.06809	0.142	0.3318	0.5047	0.6522	3.155	3.073	2.86	1.8	0.1406	0.2261	0.05626	0.06289	0.05555	0.5968	0.5614	0.6221
6118	44.47	45.22	45.85	22.39	21.23	20.83	17.92	16.56	18.22	28.14	27.86	28.42	50.44	47.6	46.84	58.74	25.32	22.31	17.04	17.13	19.22	27.76	26.5	25.27
27293	3.934	3.565	3.608	5.62	5.362	5.126	5.347	5.611	5.564	9.688	9.836	9.472	3.528	3.413	3.537	1.8	5.547	5.144	4.262	4.321	4.358	9.757	9.011	9.692
55113	3.009	3.2	2.994	1.336	1.379	1.355	1.879	1.707	1.627	3.244	3.534	2.671	3.257	2.379	2.56	0	1.318	1.704	1.54	1.757	1.715	3.081	3.008	3.29
2140	12.38	10.62	10.51	4.26	4.25	4.222	8.681	8.816	8.277	6.912	7.511	6.612	10.99	11.56	11.94	0.08907	3.875	3.899	7.345	7.741	6.689	6.506	7.095	6.604
5724	0.5086	0.4218	0.5783	0.06977	0.0635	0.1259	0.3195	0.4462	0.5107	0.3838	0.4401	0.5375	0.4548	0.6239	0.5981	0	0.0281	0.06427	0.3238	0.3318	0.4262	0.5906	0.7279	0.6221
22826	86.04	78.2	83.64	21.93	21.54	21.29	27.08	29.67	28.77	73.08	73.12	70.51	84.82	87.3	87.7	61.59	20.73	21.07	31.19	28.12	29.14	71.66	73.04	70.98
93974	19.91	20.61	20.48	17.24	16.82	18.24	17.44	20.1	18.21	45.56	45.1	44.12	18.54	18.8	17.03	1.198	14.39	14.58	15.81	17.59	16.16	44.37	43.4	44.19
83667	4.608	4.775	3.799	4.008	2.947	3.857	7.906	9.241	8.382	6.089	6.606	7.103	5.29	5.619	5.496	1.8	3.347	3.638	20.07	24.51	25.95	7.009	6.712	7.286
54797	10.58	12.25	11.83	10.55	10.58	11.03	6.816	6.415	6.41	5.01	5.481	5.998	9.208	7.706	9.464	0.08907	12.71	10.91	6.8	7.982	6.926	6.628	5.81	5.807
65979	11.25	11.79	10.9	1.248	1.419	1.225	14.29	15.17	14.81	11.36	11.03	11.73	11.69	10.94	10.99	0.08907	1.155	1.125	13.33	13.18	13.39	11.69	11.86	11.64
1104	81.4	92.1	84.11	67.62	65.91	66.31	44.81	43.71	44.8	78.03	82.95	81.62	86.35	88.32	91.58	61.59	67.69	70.6	40.58	40.85	38.91	79.37	72.26	75.37
8420	34.01	32.98	33.43	38.28	32.63	34.33	44.57	42.94	46.09	27.18	26.79	25.2	32.29	33.37	38.22	37.77	29.46	30.4	39.87	41.83	43.69	25.79	24.5	23.09
6080	29.68	21.71	26.3	2298	2469	2544	157.7	187.2	191.7	16.5	12.74	16.67	31.82	27.99	43.03	1.921	2208	2708	233	197.2	162.8	11.08	10.1	12.86
26768	19.57	18.99	19.92	4075	4547	4544	144.6	162	147.6	8.855	10.61	13.54	28.24	21.06	30.97	1.333	3794	4338	177	147.1	159.9	9.104	8.741	10.86
54952	9.911	9.836	11.01	11	10.17	10.66	10.56	10.77	10.07	8.258	9.386	10.08	13.7	12.71	12.31	0.08907	10.65	9.417	10.62	10.74	8.272	10.32	10.08	10.24
85028	23.34	23.42	24.65	21.15	20.71	21.18	8.993	8.317	8.876	17.47	15.38	14.87	26.71	27.57	27.5	4.232	20.03	22.51	8.994	10.65	10.38	14.21	12.99	12.76
692212	19.2	23.01	13.92	17.3	20.69	27.99	13.35	13.39	9.712	10.27	13.08	10.41	44.91	39.76	38.76	56.91	24.95	21.2	6.414	14.52	7.6	16.52	10.67	4.91
677838	90.92	92.56	97.39	36.95	44.08	34.01	31.22	26.51	29.13	49.87	49.57	46.36	105.6	100.1	108.7	0.5894	38.11	34.55	28.81	26.8	28.45	45.16	38.07	42.63
677825	20.04	22.52	24.99	20.77	20.58	20.83	8.414	10.58	11.4	9.823	9.51	8.111	39.7	36.15	41.01	4.232	26.6	21.87	9.329	9.777	8.828	6.48	6.464	7.274
692073	35.35	29.58	38.47	55.09	64.51	64.1	22.63	27.46	28.99	26.77	24.67	31.07	47.3	50.87	59.5	81.37	75.02	57.8	26.8	27.93	31.38	26.98	17.51	23.78
115273	0.375	0.311	0.5532	0.4645	0.3884	0.472	0.1581	0.1939	0.2471	0.1599	0.03871	0.09171	0.09233	0.1576	0.4553	0	0.6563	0.4346	0.3323	0.3582	0.2109	0.1978	0.3157	0.1211
6883	16.62	17.89	16.86	15.78	18.8	17.48	9.865	10.88	10.2	7.853	8.533	7.015	17.2	17.08	17.31	0.169	16.96	18.56	10.31	10.38	9.515	8.64	9.24	7.207
105378616	0.4584	0.3802	0.48	2.235	1.835	1.903	1.989	1.876	1.956	0.1935	0.2622	0.213	0.4021	0.5594	0.08812	0	1.916	2.38	1.562	1.463	0.9979	0.1044	0.2674	0.1172
26824	0	0	0	5.428	6.404	5.249	5.696	6.555	6.115	0	0	0	0.7393	0	0	0	4.454	10.52	6.461	5.098	4.503	0	0.316	0
10691	4.185	4	4.157	2.592	2.52	2.438	4.802	4.526	4.719	4.096	3.814	3.847	4.3	4.517	4.701	1.8	2.457	2.628	3.902	3.992	4.373	3.52	3.998	3.76
51441	42.58	42.14	41.59	31.97	29.65	30.27	28.9	28.93	28.48	39.2	37.55	36.21	43.68	44.87	43.26	0.2598	31.49	29.46	28.76	29.79	27.72	37.14	35	36.57
4985	0.04122	0.04938	0.04426	0.01457	0.005302	0.003042	0.01375	0.004999	0.005212	0	0.04042	0.04682	0.03749	0.01829	0.03169	0	0	0.004919	0.005507	0	0.005438	0.03338	0.05037	0.06089
2035	7.354	6.53	6.429	4.367	4.312	4.419	7.932	7.69	8.115	7.492	7.303	7.331	6.918	6.619	7.053	1.8	3.893	3.971	7.634	7.98	8.037	7.425	7.297	6.997
399474	5.982	5.381	5.353	1.236	1.328	1.342	0.9955	1.152	0.8357	2.387	2.175	2.488	4.974	4.786	4.959	1.8	0.9658	0.7888	0.9015	1.064	1.217	2.3	1.866	2.003
6429	43.43	46.58	45.56	13.61	11.83	12.93	29.96	29.32	27.74	48.37	48.18	43.91	42.22	42.73	42.15	58.74	11.92	13.51	29.94	28.09	24.83	43.6	43.17	43.62
51102	6.407	6.507	6.472	5.751	4.751	5.131	6.704	6.676	7.002	4.028	4.694	4.718	6.107	6.678	6.33	1.8	5.376	4.622	6.628	5.898	6.172	4.615	4.714	4.982
10076	7.787	9.3	8.215	3.71	3.983	3.445	0.02975	0.04055	0.03382	12.82	13.38	13.94	8.403	8.101	7.875	1.8	2.781	2.314	0.01787	0.08989	0.04411	15	13.8	13.84
101928460	0.03973	0.01648	0	0	0	0.03959	0	0	0	0.02012	0	0.01846	0.04646	0	0.06874	0	0	0	0	0	0	0.0362	0.01986	0.02032
107984933	0	0	0	0	0	0	0	0	0	0	0	0	0	0	0	0	0	0	0	0	0	0	0	0
107984934	0	0.01717	0	0	0	0	0.0829	0	0	0	0	0	0	0	0	0	0	0	0	0	0	0	0	0
101929406	0	0	0	0	0	0	0	0	0	0	0	0	0	0	0	0	0	0	0	0	0	0	0	0
105378617	0	0	0	0	0	0	0	0	0	0	0	0	0	0	0	0	0	0	0.01531	0.01284	0	0	0	0
105378618	0	0	0	0	0	0	0	0	0	0	0	0	0	0	0	0	0	0	0	0	0	0	0	0
4146	0.1894	0.09241	0.1723	0.1417	0.09029	0.09621	0.2008	0.1094	0.1141	0.2031	0.142	0.2278	0.1042	0.1187	0.08995	0	0.08791	0.09573	0.134	0.1685	0.0926	0.2132	0.2117	0.1026
100129196	0.3955	0.3453	0.1609	0.609	0.5181	0.3457	0.5418	0.3862	0.4027	0.5482	0.7961	0.619	0.2678	0.3048	0.2641	0	0.3637	0.4248	0.2503	0.3987	0.4943	0.7586	0.8117	0.7025
7805	0.03805	0.01578	0	0	0	0	0.1333	0.08305	0.2381	0.01927	0.03731	0.1238	0	0	0	0	0	0.02043	0.0915	0.211	0.04518	0.08667	0.1141	0
100616164	0	0	0	0	0	0	0	0	0	0	0	0	0	0	0	0	0	0	0	0	0	0	0	0
105378620	0	0	0	0.007384	0.00336	0	0.005811	0	0.006606	0.00588	0	0	0	0	0.01339	0	0	0.0187	0.01396	0.005852	0.01378	0	0.005804	0
105378621	0	0	0	0	0	0	0	0	0	0	0	0	0	0	0	0	0	0	0	0.04323	0	0	0	0
105378622	0	0	0	0	0	0.05558	0.04188	0	0.09521	0	0.04102	0	0	0.2228	0	0	0	0	0	0.08435	0.09934	0	0	0
400748	0	0	0	0	0	0	0	0	0	0	0	0	0	0	0	0	0	0	0	0	0	0	0	0
9672	8.751	9.541	8.279	0.4271	0.3844	0.4117	0.5835	0.4832	0.3443	3.901	3.994	4.231	8.603	8.624	9.429	1.8	0.3244	0.4042	0.6033	0.491	0.4731	4.094	4.102	4.437
9698	28.23	27.83	27.75	14.22	14.19	15.15	36.52	36.78	36.13	32.37	33.87	34.16	29.78	29.93	28.94	0.1181	12.76	13.61	34.23	36.38	35.59	33.17	33.85	32.58
692234	9.698	12.07	8.904	4.318	4.491	3.543	21.36	19.58	18.21	12.77	10.94	13.52	8.506	10.97	13.98	1.8	3.006	4.167	22.74	18.58	28.79	16.79	7.757	9.919
692235	8.728	10.46	8.904	5.86	9.543	6.442	32.52	23.29	34.76	13.26	9.986	10.81	13.04	11.62	10.63	1.8	7.106	7.552	20.99	30.8	33.39	11.05	9.697	7.935
692200	0	0.9438	0	7.238	7.904	10.58	5.126	8.694	9.064	0.5763	1.674	0	0	0	0.6562	0	6.093	6.722	10.26	10.32	8.106	1.037	0	0
107984935	0.4468	0.1853	0.8637	0.2842	0.2586	1.187	0.4473	0.7315	0.2542	1.131	0	0	0	0	0.5153	0	0.5037	0.24	0.5373	0.4505	0.5305	0.2036	0	0
79570	0.515	0.4793	0.522	0.1997	0.08725	0.1252	0	0	0	0.01272	0.03695	0.03502	0.191	0.5017	0.2753	0	0.09912	0.2159	0	0	0	0.03434	0.01256	0.02569
9410	65.13	65.17	67.21	35.49	34.76	36.03	43.22	44.53	42	43.41	45.76	46.31	62.57	65.53	65.21	0	40.06	37.28	45.46	40.81	42.98	42.2	39.6	42.37
51538	12.82	12.89	12.77	12.12	13.21	11.05	8.67	9.245	8.845	11.15	11.57	11.13	13.51	12.42	14.93	0	13.59	13.47	8.335	8.076	8.381	11.19	11.04	10.98
2170	0.5136	0.5477	0.6665	0.28	0.2718	0.1267	1.792	1.634	2.004	0.2378	0.331	0.3545	0.3947	0.4688	0.4062	0	0.1406	0.1497	1.711	1.405	1.638	0.3877	0.3521	0.3302
105378623	0	0.1399	0	0	0	0.05602	0.08442	0.09204	0.3839	0	0.2481	0.07837	0	0.3368	0	0	0	0	0.3042	0	0.2003	0	0	0.08625
107985470	0.05853	0	0.1131	0	0	0	0.0586	0.06389	0	0.2372	0.2296	0.2176	0	0.07792	0.06751	0	0	0	0.07038	0.236	0.0695	0.2133	0.2341	0.1197
347735	9.43	11.05	9.546	2.337	1.936	2.371	20.41	21.2	20.17	15.3	16.03	17.26	10.23	9.871	9.205	0	2.271	2.178	23.23	25.2	27.83	18.42	17.28	20.43
105378625	0	0	0	0	0	0	0.0739	0.1612	0.126	0.07478	0	0.0343	0	0	0	0	0	0	0.1775	0.2605	0.2191	0	0	0
105379772	0	0	0	0	0.1625	0	0.4215	0.1532	0	0	0	0	0	0	0	0	0	0	0	0.1415	0.3333	0.1279	0	0
149086	0	0	0	0	0	0	0.02022	0	0.02298	0	0.0198	0.03753	0	0	0	0	0	0.04338	0	0	0	0	0.02019	0
284551	0	0	0	0	0	0	0	0.05097	0	0.01577	0	0	0	0	0	0	0	0	0	0	0.03697	0	0	0.01592
105378626	1.102	1.286	0.8876	0.1963	0.319	0.3172	8.105	6.976	7.725	0.9749	1.03	0.9627	1.005	1.017	1.051	0	0.323	0.4104	6.546	7.496	6.56	1.024	1.19	1.135
64129	19.42	19.81	19.98	15.6	13.65	16.29	67.8	65.58	61.73	35.06	39.1	42.32	16.89	15.86	15.04	1.333	23.11	26.02	69.1	74.15	76.4	51.4	52.03	53.68
3061	1.478	1.78	1.552	0.8225	0.5182	0.6607	2.276	2.326	1.762	1.914	2.341	2.139	1.678	1.589	1.59	0.108	0.6647	0.6258	2.187	2.349	2.261	1.942	1.932	2.093
553115	8.611	9.097	8.651	5.708	5.181	5.826	11.82	11.34	10.12	11.18	11.91	11.85	8.666	8.763	9.448	1.8	6.009	6	10.9	11.54	12.07	10.85	10.99	11.69
107985471	1.527	1.635	1.286	0.6268	0.3708	0.3928	1.726	1.183	1.514	3.793	3.576	3.709	1.729	2.099	1.364	0.108	0.2777	0.7409	1.244	2.037	1.112	3.726	4.188	3.729
105378628	0	0	0	0.1776	0	0.09273	0	0.1016	0.2118	0.04713	0.2738	0.173	0	0	0.322	0	0.2623	0.02499	0.05595	0.1407	0.05525	0.0424	0.2326	0.1904
1307	0.3012	0.2172	0.2974	0.2665	0.1706	0.2001	5.355	4.938	5.089	1.976	1.843	1.941	0.4058	0.2528	0.2945	0	1.808	1.565	6.968	6.845	6.81	2.386	2.154	2.297
101929444	0.2467	0	0.3178	0.1046	0.2855	0.1638	4.198	2.872	2.994	2.165	1.209	1.987	0.4808	0.4378	0.2845	0	1.158	2.075	4.844	4.725	1.952	2.772	2.466	2.27
576	2.603	3.036	2.398	0.2729	0.2442	0.2897	0.3221	0.4136	0.301	1.84	2.265	2.272	2.575	2.798	2.227	0	0.3345	0.4377	0.3267	0.382	0.3566	2.86	2.452	2.75
100423028	1.123	1.397	1.085	0	0	0	1.686	0	0	0.5687	0	0.5218	0.6566	0	0	0.108	0	0.3015	0	0	0	0	1.684	0
90853	0.531	0.415	0.5921	0	0.005911	0.02035	0.02044	0	0.02324	0.06206	0.06008	0.05693	0.2866	0.666	0.4357	0	0.01151	0.01097	0	0.03088	0.03637	0.02791	0.04084	0.0731
8073	69.09	59.15	61.87	58.78	60.99	57.61	57.55	54.99	57.1	54.47	51.49	52.63	70.35	72.23	70.4	0	58.22	52.44	61.13	62.08	64.49	52.64	57.73	54.65
10657	73.42	71.34	71.8	26.88	28.66	27.15	62.21	62.01	61.41	75.18	78.19	74.75	69.9	71.93	68.35	0	23.51	24.33	55.16	55.62	56.61	75.23	80.19	75.77
55116	3.499	3.66	3.579	1.23	0.8721	1.04	5.537	6.44	5.962	3.308	3.984	4.245	3.194	3.118	3.274	1.8	1.079	1.211	5.598	5.546	5.851	3.41	3.683	3.648
100847018	2.17	0	0	0	0.4186	0	10.14	1.579	4.938	0	0.7092	0	0	0	0	0	0	0	6.088	7.291	5.152	0	0	0
23633	24.26	21.51	21.46	12.19	10.82	10.92	18.59	18.68	18.11	18.13	17.73	17.48	22.25	22.92	23.2	9.461	12.03	11.99	17.85	18.96	20.17	17.62	18.31	17.01
200081	18.03	17.96	17.45	15.46	14.3	14.03	25.28	24.68	24.97	23.74	23.77	23.68	16.49	16.7	17.15	0.169	16.53	14.63	25.68	26.28	26.19	23.07	21.7	22.8
79140	0.9492	1.002	1.181	1.409	1.307	1.615	2.865	2.323	2.962	0.5244	0.5923	0.5881	1.043	0.6318	0.7133	0.108	1.37	1.769	3.424	2.914	2.954	0.6814	0.6759	0.3971
56063	1.116	1.114	1.096	1.067	1.066	1.259	4.786	5.346	5.172	1.25	1.272	1.197	1.018	0.7728	1.13	0.108	0.8947	1.145	5.486	5.039	5.116	1.298	1.424	1.299
55721	4.453	4.385	3.754	2.374	2.435	1.85	5.747	4.819	5.261	3.167	2.248	2.606	4.077	4.288	4.262	1.8	1.89	1.822	4.762	5.139	5.647	2.883	2.463	2.442
149069	0.494	0.6776	0.3856	0.2538	0.3409	0.5048	4.926	5.765	5.21	0.8083	0.6148	0.7415	0.4666	0.3541	0.3944	0	0.2677	0.3775	5.414	5.325	5.685	0.9175	0.8168	0.9327
8668	165.7	182.2	171.2	157.3	144.3	145.8	90.84	96.06	86.56	101.1	98.73	98.24	181.5	177.6	191.1	1.481	168.2	156.4	79.97	76.04	89.32	100.9	93.85	95.9
339483	1.414	1.508	1.65	0.292	0.2657	0.1464	2.518	2.024	2.424	1.73	1.855	2.133	1.46	1.613	1.334	0.108	0.1345	0.1183	2.804	2.573	2.725	2.125	1.891	1.822
84734	0.6759	0.598	0.6968	0	0	0.02993	0.7668	0.5901	0.8204	0.639	0.6628	0.67	0.5797	0.2399	0.1559	0	0	0.0242	0.5418	0.4997	0.642	0.698	0.6307	0.7373
3932	0.05372	0.01485	0.03461	0.467	0.5701	0.5472	0.3047	0.1173	0.1223	0.2721	0.1932	0.3494	0.1885	0.09535	0.04131	0	1.07	1.471	0.04306	0.2347	0.1488	0.4079	0.3402	0.2747
3065	101.6	107.4	105.6	70.69	65.26	65.02	90.49	91.19	94.24	48.46	51.06	49.01	102	108.8	105.4	0.6218	62.49	60.4	87.23	87.43	90.21	47.56	46.11	47.06
65108	49.6	54.65	53.67	20.17	20.08	19.8	180.7	183.7	169.8	110.2	110.3	112.8	50.48	54.01	49.95	0.1692	18.71	17.97	165.9	171.6	183.7	116.9	110.9	117.3
105378629	0.1344	0.05574	0.06494	0.171	0.1945	0.1116	0.74	0.8068	0.7265	0.3063	0.2306	0.09367	0.03929	0	0.03875	0	0.1894	0.2165	0.4444	0.3387	0.5186	0.3061	0.4031	0.2405
81629	3.655	4.103	3.302	0.556	0.7359	0.739	4.335	4.748	3.956	4.568	5.104	5.169	3.903	3.279	3.345	1.8	0.6158	0.4588	3.774	4.606	4.552	5.086	6.197	5.994
100128071	2.137	2.278	1.947	0.07766	0.212	0.4055	1.65	1.266	2.223	4.761	5.328	3.517	1.428	1.869	0.6337	0.108	0.2408	0.1967	1.248	1.231	1.74	6.063	5.127	4.683
55108	8.853	8.966	8.765	7.65	7.158	7.017	14.63	14.75	14.29	12.71	12.48	13.25	8.732	8.801	9.829	1.8	8.051	7.941	14.19	14.76	16.28	13.89	14.35	14.63
728116	0.286	0.2814	0.2507	0	0	0	0.01332	0.00363	0	0	0	0	0.2217	0.2169	0.2416	0	0	0.01607	0	0	0	0	0	0.003401
653121	2.84	2.776	2.972	2.566	2.792	2.423	1.485	1.415	1.846	1.325	1.301	1.093	2.87	2.777	3.053	0	2.341	1.901	1.573	1.611	1.36	1.044	1.121	1.042
102723870	0.889	0.4692	0.6248	0.4626	0.3275	0.3758	1.294	0.7056	0.4598	0.4093	0.7133	1.051	0.5671	0.7531	0.2796	0	0.1366	0.6076	0.7774	0.8962	0.9596	0.5891	0.9697	0.4959
339487	9.039	9.532	8.865	8.402	9.284	7.812	8.189	8.372	8.546	6.439	6.812	5.67	8.626	10.05	9.45	1.8	8.639	8.037	8.707	7.936	6.433	6.635	6.248	5.774
5928	29.12	28.43	29.55	15.81	16.89	15.87	33.77	34.54	35.83	18.88	18.43	17.64	27.54	26.29	29.28	4.473	14.94	15.02	35.33	32.2	30.11	17.29	17.5	17.13
81493	11.07	9.179	10.11	4.764	5.317	5.051	9.009	9.049	9.793	5.152	5.219	4.82	9.353	9.523	10.64	0.08907	4.483	3.777	9.513	8.286	8.298	4.817	5.128	4.909
57648	11.23	12.01	10.77	2.388	2.448	2.432	41.43	43.07	39.42	22.04	22.6	23.79	10.69	11.84	11.2	0.08907	1.848	2.194	37.51	40.1	45.34	23.76	22.29	22.94
8565	74.85	79.29	76.64	63.17	57.27	57.31	85.15	87.16	86.56	70.3	72.94	69.9	77.43	76.98	80.02	27.37	59.16	61.3	84.85	103.4	106.8	71.5	73.99	69.12
64766	8.967	7.695	7.741	5.199	4.605	4.758	8.641	8.98	8.575	5.727	5.643	5.362	8.786	8.034	8.682	1.8	4.659	4.323	9.585	8.569	8.153	4.663	4.767	5.074
252995	0.03896	0.1292	0.113	0.00826	0.06013	0.07764	0.39	0.4394	0.3103	0.1315	0.1146	0.1448	0.01519	0.05186	0.05991	0	0.08051	0.03487	0.6402	0.4713	0.4934	0.1656	0.2077	0.06641
105378631	0.09598	0.09553	0.09276	0	0.03333	0.051	0.01922	0.06285	0.1966	0.01944	0.01882	0.07135	0.08979	0.23	0.06642	0	0	0	0.1385	0.09676	0.04558	0	0.05758	0.1767
3208	0.4562	0.6363	0.4809	1.081	0.8761	0.6336	2.636	2.761	2.713	0.378	0.427	0.3276	0.3152	0.4968	0.3587	0	0.9115	0.7906	2.568	3.491	3.053	0.3401	0.3939	0.5089
113452	13.03	17.21	14.34	24.69	18.14	18.59	73.61	72.95	71.09	36.28	35.59	38.85	10.68	11.58	13.71	0.02299	19.79	20.25	75.31	80.68	85.53	43.79	34.95	38.89
105378632	0	0	0	0	0	0	0.8559	0.1697	0.5307	0	0	0	0	0	0	0	0.1752	0.04174	0.8411	0.3134	0.1846	0.07082	0.07771	0
127544	4.953	5.262	5.011	3.915	3.458	3.404	6.032	6.034	5.431	4.556	4.731	4.563	5.592	5.291	5.425	1.8	3.3	3.564	6.719	7.832	7.675	5.147	5.278	4.741
204	41.22	43.04	41.15	32.62	33.59	33.09	37.27	37.85	37.03	36.93	36.07	36.95	40.91	40.19	41.28	0.2598	35.57	34	37.05	38.33	37.39	35.44	36.34	34.89
105378635	0	0	0	0.114	0.06919	0	0	0	0.06801	0	0	0	0	0	0	0	0.03368	0.09629	0	0	0	0.1089	0	0
113451	0.6176	0.6466	0.6723	0.3128	0.3089	0.3784	0.4202	0.3927	0.2934	0.6864	0.6821	0.6854	0.547	0.6546	0.574	0	0.2332	0.3446	0.3317	0.272	0.2848	0.7595	0.7914	0.6808
112268224	0.06585	0.1092	0.06364	0.08377	0.2096	0.04374	0.1648	0.2156	0.5995	0.4336	0.1937	0.2142	0.154	0.08766	0.07595	0	0	0.08841	0.2771	0.2324	0.43	0.12	0.2963	0.4041
55223	1.125	1.176	1.104	0.1123	0.08941	0.1319	1.182	1.048	1.111	2.738	3.089	2.999	1.039	1.043	1.158	0.108	0.09017	0.1244	0.9751	1.374	1.238	3.292	3.315	3.188
149076	1.086	1.339	1.098	0.2725	0.3749	0.278	0.748	0.8155	0.8276	2.664	2.579	2.852	1.27	1.247	0.9537	0.108	0.2302	0.2301	0.563	1.004	0.8399	3.304	3.337	2.7
127550	0.08342	0.2076	0.04031	0	0	0	0.2505	0.4097	0.4747	0.1268	0.08181	0.2326	0.04878	0.1111	0.04811	0	0.02351	0	0.5016	0.2944	0.09905	0.228	0.2085	0.04266
1912	23.92	27.34	25.39	9.515	8.086	8.228	31.8	32.33	28.72	29.44	28.13	29.58	22.9	24.32	24.37	0.07535	8.771	8.79	34.91	41.34	42.29	32.15	32.31	32.85
100500853	52.49	59.81	51.55	23.61	11.12	18.71	83.72	94.08	81.09	53.16	59.84	53.93	47.91	48.28	45.28	51.18	19.72	17.65	91.84	117	122.1	58.71	67.84	58.48
101929464	0.6096	0.5056	0.5891	0	0.4537	0.2314	1.308	2.851	2.874	0.9703	0.7686	0.7283	0.3055	0	0.2009	0	0.589	0.1403	2.199	2.107	1.654	1.032	0.9578	1.781
7579	1.8	1.798	1.734	0.6063	0.5051	0.6674	1.828	1.676	1.785	1.765	1.664	1.61	1.793	1.578	1.898	0.108	0.6352	0.5949	1.638	1.701	1.709	1.582	1.639	1.528
114784	0.05573	0.04622	0.1056	0	0.003722	0	0	0.002339	0.007317	0.008684	0.004204	0.003983	0.04011	0.0485	0.06427	0	0.002416	0.001151	0.002577	0.004321	0.002545	0.001953	0.004286	0.01754
105378638	0	0	0	0	0	0	0	0	0	0	0	0	0	0.1032	0	0	0	0	0	0	0	0	0	0
127540	0	0	0	0	0	0	0	0	0	0	0	0	0	0	0	0	0	0	0	0	0	0	0	0
402779	0	0	0	0	0	0	0	0	0	0	0	0	0	0	0	0	0	0	0	0	0	0	0	0
84970	0	0	0	0	0.007649	0	0	0	0	0	0	0	0	0	0	0	0	0.02839	0	0	0	0	0	0
105378639	0	0	0	0	0	0	0	0	0	0	0	0	0	0	0	0	0.02526	0	0	0	0	0	0	0
105378640	0	0	0	0	0	0	0	0	0	0	0	0	0	0	0	0	0	0	0	0.2519	0	0	0	0
105378641	0	0	0	0.01051	0.01913	0	0.6618	0.9199	0.9591	0.01674	0	0	0	0	0	0	0.009315	0.02663	1.133	0.833	0.9222	0	0	0.0169
693137	0	0	0	0	0	0	1.335	2.426	2.023	0	0	0	0	0	0	0	0	0	3.741	3.585	0	0	0	0
105378642	0.01458	0	0.01409	0.04638	0.008442	0.03875	0.08759	0.07958	0.1162	0	0.0286	0.04066	0.01706	0	0	0	0.04932	0.03916	0.1403	0.05881	0.06926	0.01329	0.01458	0.05966
2709	2.178	2.329	2.207	0.5508	0.7292	0.6101	0.1314	0.08593	0.05973	0.02658	0.1287	0.04877	1.78	2.271	2.421	0	0.7543	0.9725	0.09467	0.1058	0.1246	0.1196	0.05248	0.08052
127534	0.2877	0.517	0.6024	3.08	2.29	3.376	0.504	0.314	0.3546	0.04856	0.1175	0.02228	0.5887	0.5744	0.6636	0	8.782	8.33	0.2018	0.29	0.7685	0.1529	0.1678	0.1226
2707	7.968	8.702	8.502	6.479	6.282	5.233	9.547	9.267	9.047	12.16	11.33	11.78	8.265	8.999	7.277	1.8	12.19	12.79	7.825	8.16	8.712	13.17	12.69	12.17
2701	0	0	0	0.04079	0.1114	0.08521	0.3638	0.2567	0.04865	0.04331	0.02096	0.03973	0	0	0	0	0.1928	0.1033	0.1542	0.1724	0.2284	0.03896	0.1283	0.1312
113444	3.552	3.48	3.235	4.635	4.203	4.06	3.402	3.302	3.28	2.971	3.332	3.69	3.813	3.503	3.754	1.8	4.629	4.616	3.312	3.251	3.143	3.171	3.102	3.282
58512	0	0.003332	0.003883	0.08177	0.03256	0.04537	0.01207	0.00877	0	0	0	0.003734	0	0	0	0	0.02491	0.03452	0.004831	0.00405	0.00477	0	0	0
653160	0.5201	0.6565	0.6775	0.1151	0.1702	0.09013	0.8829	0.6911	0.9778	1.145	1.242	0.9666	0.9785	0.2408	0.8346	0	0.1657	0.07287	1.251	0.8891	0.6175	1.01	0.9496	0.7863
100506144	6.089	6.428	5.751	10.03	12.12	10.76	6.788	6.797	8.504	7.944	7.781	7.416	6.959	6.509	7.076	1.8	13.47	11.42	6.767	6.464	6.573	9.289	7.334	8.728
9204	5.59	4.733	5.209	3.768	3.824	3.73	5.546	5.174	5.783	4.667	4.461	4.366	5.31	6	5.429	1.8	3.357	2.863	5.139	5.266	4.669	4.372	4.723	4.107
79830	8.135	7.122	7.942	6.69	7.101	6.907	5.737	5.62	5.937	5.463	5.233	4.993	6.921	8.21	7.358	1.8	6.372	4.957	5.25	5.186	5.153	4.867	5.248	4.959
105378644	0.03653	0	0	0	0	0.01213	0	0	0	0.07401	0.01791	0.01698	0	0	0.02107	0	0	0	0	0	0	0.03329	0.05479	0.03736
6421	74.59	70.12	72.92	51.44	48.79	47.64	53.63	51.66	54.33	61.16	60.57	59.69	76	73.4	70.26	27.37	46.27	43.94	48.03	47.7	48.6	55.36	54.62	54.95
9202	16.69	14.79	15.29	7.257	8.018	7.788	17.77	16.67	17.88	13.16	12.71	13.14	16.03	15.57	15.08	70.86	6.725	7.249	17.15	17.88	17.52	12.48	13.11	12.81
100861513	7.251	6.477	6.918	5.381	9.041	5.867	9.865	8.827	8.357	4.614	5.743	6.652	7.611	6.559	7.291	1.8	6.916	5.891	8.496	9.091	6.623	6.692	5.112	6.941
79932	5.757	6.049	6.069	4.204	3.946	4.306	13.55	13.71	13.92	6.617	7.142	7.339	5.511	6.252	5.826	1.8	3.773	3.628	12.86	13.07	14.17	7.353	7.683	7.568
23154	8.534	9.839	9.773	2.666	2.667	2.639	14.46	13.44	13.63	10.24	9.826	10.35	8.176	8.509	8.183	0	2.382	2.437	12.87	15.01	14.78	9.959	8.833	9.423
339488	1.271	1.344	1.17	0.06514	0.0279	0.08004	0.5126	0.6049	0.617	0.4882	0.768	0.6102	1.085	1.179	1.237	0.108	0.04075	0.06147	0.5433	0.6438	0.6295	0.7246	0.8614	0.6901
105378645	0.472	0.5338	0.5806	0.04094	0.03725	0.08551	0.2577	0.6088	0.4394	0.3042	0.2314	0.2592	0.7025	0.7997	0.866	0	0.02418	0.02304	0.3611	0.2595	0.2547	0.3519	0.429	0.5924
5690	47.55	51.04	47.6	16.44	15.07	15.13	25.7	24.85	27.66	43.25	43.02	45	47.62	47.11	50.45	6.728	18.5	17.55	24.79	23.53	26.29	42.92	41.65	41.85
105378646	0	0	0.04918	0	0	0	0	0	0	0	0	0	0	0.06774	0	0	0	0	0.0306	0	0	0.06955	0.02544	0
127703	8.394	8.545	7.787	5.634	5.103	5.38	7.166	7.262	7.332	10.96	11.15	10.98	6.287	6.222	6.638	1.8	5.047	5.473	6.566	6.665	6.033	9.388	9.109	9.676
63967	16.36	15.06	15.09	3.519	3.019	3.19	6.927	7.472	6.996	12	11.4	10.93	15.12	16.13	15.83	70.86	3.175	2.986	8.232	7.592	7.447	10.33	10.67	10.26
192670	2.207	1.83	1.881	2.369	2.206	2.179	4.127	4.315	4.47	3.291	3.487	3.223	2.043	1.979	1.974	0.108	1.808	1.613	4.14	4.074	3.864	3.677	4.127	3.636
26523	8.598	8.128	7.857	2.09	1.967	1.839	8.381	7.619	8.097	6.632	6.648	6.93	8.039	7.828	7.974	1.8	1.795	1.653	7.192	7.072	6.587	6.751	7.008	6.924
192669	3.114	2.774	3.022	1.419	1.599	1.496	4.151	4.045	4.276	1.631	1.454	1.528	2.833	2.93	2.866	1.8	1.217	1.209	3.988	4.128	3.946	1.429	1.48	1.414
105378647	0.07873	0	0	0.5008	0.1823	0.1569	1.734	1.976	2.15	0	0	0.07316	0	0	0	0	0.3994	0.1691	2.461	1.349	3.178	0	0	0
27285	0.114	0.09458	0.1763	0	0.0132	0.0606	0.1142	0.09957	0	0.1155	0.08946	0.08478	0	0.06072	0.05261	0	0.02571	0.04899	0.08227	0	0	0.1247	0.06841	0.14
54936	11.17	13.68	16.42	12.72	9.639	10.14	8.167	8.146	8.025	18.82	21.88	18.87	14.27	15.07	13.54	0.169	14.13	12.55	8.201	7.213	9.473	19.42	19.09	20.9
1296	0.01581	0.01967	0.03821	0.07543	0.1236	0.06828	0.03957	0.09492	0.08997	0.01602	0.04652	0.007347	0	0.01053	0.01824	0	0.06239	0.07643	0.03803	0.03985	0.06571	0	0.01581	0.01617
27095	29.53	28.43	28.82	27.02	24.8	27.07	19.74	20.67	19.2	25.35	25.97	26.51	31.8	33.31	33.04	4.411	31.32	29.24	19.7	18.43	23.53	24.91	24.14	24.15
55700	18.73	20.89	20.47	1.764	1.839	2.026	13.28	13.19	13.4	16.17	16.4	17.11	21.48	21.71	20.34	1.198	2.409	2.227	12.85	15.62	15.27	19.72	17.67	18.23
9967	68.76	63.32	64.05	23.22	21.69	21.09	47.84	48.13	47.73	53.43	53.47	53.05	65.51	68.38	64.61	0	21.56	21.2	41.26	41.58	36.14	50.49	51.1	49
79729	2.567	2.615	2.305	0.7843	0.5558	0.705	10.68	10.98	10.22	1.269	1.199	1.193	2.636	2.207	2.844	0	0.6266	0.8359	10.93	10.88	10.31	1.372	1.334	1.478
55194	2.047	3.265	3.044	3.021	2.689	2.563	5.386	5.184	5.465	1.409	1.441	1.39	2.824	3.249	2.785	1.8	2.411	3.016	4.954	5.582	5.577	1.626	1.443	0.9931
83931	7.095	8.437	7.926	3.434	2.808	3.193	14.64	15.3	14.37	15.25	16.11	16.46	8.055	7.9	8.537	1.8	3.499	3.875	16.43	19.72	19.16	17.67	16.58	17.94
84967	26.3	27.2	27.14	7.385	6.893	8.998	9.686	9.423	7.453	23.57	20.63	20.8	24.31	24.97	24.61	0.1181	8.11	9.193	10.56	12.16	11.25	20.34	16.57	17.96
127700	1.92	1.074	0.9164	2.486	2.785	3.272	3.89	4.039	4.764	1.499	1.497	1.612	0.8926	1.17	1.227	0	2.62	2.956	3.754	4.22	4.037	1.77	2.058	1.821
109616970	0.6515	0.5403	0	0	0.1885	0.6491	4.239	2.489	5.931	0	0	0.6054	0	0	0	0	0.3672	0.3499	6.267	4.597	3.094	0	0.3257	0
107984940	0	0.4264	0.1242	0	0	0	0	0.1403	0.4388	0	0	0.1194	0.1503	0.1711	0.1482	0	0	0.06903	0.7727	0	0.9156	0	0	0
64960	59.51	59.79	55.91	86.92	86.46	84.83	52.44	50.68	47.39	64.22	64.68	60.87	61.53	59.72	62.75	0.2175	92.11	93.85	44.9	42.39	43.38	64.66	61.74	59.67
1441	0	0.01914	0.03346	0.0367	0.01336	0.01533	0	0	0.03939	0	0	0	0	0	0.01331	0	0.02601	0.01859	0	0.01163	0	0	0	0
107984941	0	0.08804	0.0342	0	0	0	0	0	0.04026	0	0	0	0.08276	0	0.08162	0	0	0	0	0	0	0	0	0
105378648	0	0.01863	0	0	0	0	0	0	0	0	0	0	0	0.0299	0	0	0	0	0.05401	0	0	0	0	0
2899	0	0	0	0	0.005205	0	0.004501	0	0	0	0	0	0	0	0	0	0	0	0	0	0	0	0.004495	0
100422898	0	0	0	0	0	0	0	0	0	0	0	0	0	0	0	0	0	0	0	0	0	0	0	0
107984942	0.03317	0	0.01603	0	0	0	0	0	0	0	0	0	0	0	0.01913	0	0.009347	0	0	0	0	0	0.01658	0
728431	0.299	0.3224	0.2023	1.35	1.264	0.9336	2.365	2.741	2.008	1.726	1.818	1.306	0.8393	0.8359	0.2414	0	2.528	1.943	2.445	2.502	2.272	1.717	2.541	2.171
80149	2.545	3.046	3.343	1.822	1.297	1.974	7.338	6.919	6.035	20.47	20.46	22.08	3.796	3.347	2.619	1.8	7.404	8.455	8.393	10	10.15	22.86	20.48	20.89
102465438	1.422	1.77	2.062	4.071	0.4117	0.4724	17.09	9.315	8.093	14.41	16.74	18.51	2.495	1.893	4.922	0	2.405	1.91	16.25	11.47	18.58	21.38	14.93	17.46
64769	9.486	8.582	10.2	9.515	10.73	9.614	6.861	7.168	7.365	7.11	6.525	6.66	9.895	9.957	10.33	0.08907	9.851	8.785	6.936	6.98	6.467	6.443	7.279	6.513
100847010	12.09	8.848	10.31	5.881	9.468	5.669	12.1	11.64	17	5.763	7.671	5.948	0.8317	3.787	4.101	0.08907	7.616	9.167	15.39	17.92	16.89	7.776	7.822	7.274
105378649	3.122	2.797	2.655	1.086	0.9398	0.9956	2.209	1.908	2.653	1.771	1.878	1.78	2.726	2.882	2.785	0	0.9385	1.096	2.503	2.182	1.779	2.238	1.79	2.001
79753	6.24	6.435	5.995	3.081	3.287	3.056	4.362	3.896	4.02	4.451	4.925	4.38	6.268	6.499	6.333	1.8	3.01	3.326	4.259	4.185	3.393	4.636	4.253	4.312
7802	0.2436	0.2828	0.2511	0.5783	0.5263	0.6148	0.894	1.294	1.312	0.1151	0.09553	0.1056	0.1329	0.2378	0.206	0	0.6315	0.5319	0.5857	0.8512	0.7519	0.1479	0.08117	0.08303
29889	56.6	54.78	55.86	32.14	31.71	32.71	20.24	19.64	20.11	33.16	33.01	32.2	59.49	58.63	56.41	0.2175	32.58	35.06	17.26	18.29	18.81	31.43	29.36	30.72
284654	0.09723	0.03456	0.06712	0	0	0	0	0	0	0	0	0	0.01624	0.03698	0.09612	0	0	0	0	0	0	0	0	0
54955	13.92	13.17	12.73	8.474	7.238	7.232	6.726	5.985	6.438	8.174	8.434	8.079	13.22	13.59	13.2	0	7.769	7.149	6.247	6.693	5.469	7.185	6.684	6.837
55143	33.64	33.47	34.44	17.06	14.81	15.74	23.6	24.77	22.92	29.15	29.17	29.52	31.59	30.45	34.27	10.7	15.56	15.22	19.87	17.29	17.69	27.91	28.31	27.55
284656	0.8897	1.109	0.8707	0.1922	0.2267	0.2044	0.3081	0.4336	0.3884	1.536	1.608	1.534	0.8834	0.8715	0.9422	0	0.2113	0.1803	0.4508	0.4174	0.4983	1.764	1.516	1.745
105378650	0	0	0	0	0	0	0	0.1953	0.3054	0	0	0	0	0	0	0	0.05042	0	0	0	0.2124	0	0	0
149175	6.98	6.884	5.919	5.231	4.375	4.336	5.955	5.614	5.796	11.31	11.17	11.36	6.089	6.445	6.078	1.8	5.422	4.458	5.429	4.666	4.465	9.121	9.129	9.608
79693	16.05	16.87	17.29	21.47	19.85	20.26	8.368	7.762	6.858	9.051	8.265	8.197	17.9	16.88	17.84	0.169	24.36	23.34	8.468	8.101	8.362	8.647	8.219	7.675
127687	6.261	5.965	5.523	21.44	20.41	19.64	7.007	7.324	6.321	11.38	10.89	8.354	6.045	5.257	3.555	1.8	22.15	22.05	7.451	8.092	8.654	10.47	9.31	10.61
4520	6.753	6.514	6.61	0.8199	0.8519	0.9138	5.45	5.633	5.791	4.506	4.391	4.76	6.755	6.787	6.851	1.8	0.7102	0.8266	5.43	5.809	6.03	4.479	4.948	4.555
3633	5.729	5.542	5.293	2.267	1.848	1.923	7.843	8.21	7.925	4.047	4.166	4.28	5.856	5.923	5.235	1.8	1.665	1.858	9.313	9.871	9.965	3.898	4.3	4.17
105378651	0.351	0.2911	0.2665	0.04784	0	0.03331	1.456	1.779	1.398	0	0	0.06989	0.3225	0.2002	0.2602	0	0.01413	0	2.623	2.957	2.381	0.04569	0.0752	0.02564
10946	75.02	74.71	75.02	50.54	51.15	49.44	30.69	34.22	34.66	58.99	57.73	57.29	77.48	80.37	79.38	27.37	53.57	52.67	33.02	32.13	30.5	53.74	54.42	53.18
2275	4.533	5.546	5.107	0.7168	1	0.7818	5.691	5.986	6.013	10.48	9.847	10.75	4.949	5.167	4.592	1.8	0.6916	0.7666	5.932	6.539	6.244	11.25	11.57	12.6
51118	35.88	30.95	33.95	27.55	25.46	27.55	12.91	11.96	13.39	29.61	30.01	28.85	35.58	36.63	37.74	37.77	30.35	27.06	12.85	13.87	13.4	26.31	28.85	26.64
5453	0.05757	0.03581	0.06954	0	0	0.00956	0.3602	0.3299	0.3439	0	0	0	0.1346	0.1916	0.1162	0	0	0.007729	0.2769	0.1451	0.4443	0	0	0
107985103	0.1009	0.06697	0.07803	0.02568	0.09347	0.02682	0.9497	0.8372	0.9418	0	0	0	0.09442	0.02687	0.02328	0	0	0.0542	0.7524	0.8954	0.6471	0	0	0
105378653	0.4554	0.2	0.2071	0	0	0.03559	0.9117	0.994	1.524	0	0	0	0.2506	0.2496	0.1236	0	0	0	1.482	1.35	0.8269	0	0	0
100500801	0	0.715	0.4166	0	0	0	1.726	3.763	2.943	0	0	0	0	0	0.4971	0	0	0	0	0.8691	1.024	0	0	0
105378655	0	0	0	0	0	0	0.01361	0.007421	0.01547	0	0	0	0	0	0	0	0	0	0.01635	0.01371	0	0	0	0
105378654	0	0.007489	0.008726	0	0	0	0	0.009855	0	0	0	0	0	0	0	0	0	0	0	0	0	0	0	0
339442	0	0	0.01806	0	0	0	0	0	0	0	0	0	0	0	0	0	0	0	0	0	0	0	0	0
105378657	0	0	0	0.041	0.03731	0	0	0	0	0	0	0	0	0	0	0	0	0	0	0	0	0	0	0
107984943	0	0	0	0	0	0	0	0	0	0	0	0	0	0	0	0	0	0	0	0	0	0	0	0
105378656	0	0	0	0	0	0	0	0	0	0	0	0	0	0	0	0	0	0	0	0	0	0	0	0
105378658	0	0	0	0	0	0	0	0	0	0	0	0	0	0	0	0	0	0	0	0	0	0	0	0
105378660	0	0	0	0	0	0	0.1739	0	0	0	0	0	0	0	0	0	0	0	0.06962	0	0	0	0	0
64121	8.738	7.842	8.214	4.637	4.735	4.874	6.724	7.4	6.466	11.88	11.25	12.22	7.427	9.619	7.967	1.8	5.266	4.376	6.66	7.638	6.728	12.17	13.61	11.77
100527950	4.703	3.841	4.35	5.417	5.258	5.243	3.671	3.958	3.777	4.223	3.985	3.679	4.554	4.796	4.575	1.8	4.722	4.187	3.67	3.46	3.009	3.607	3.732	3.08
26292	9.632	7.824	8.795	11.07	10.77	10.71	6.895	7.226	7.118	8.628	8.075	7.436	9.3	9.833	9.383	1.8	9.658	8.532	6.701	6.34	5.531	7.261	7.585	6.295
105378663	0	0.1522	0.08869	0.1751	0.05312	0.1219	0.9186	1.102	0.9398	0	0.3599	0.3411	0	0.1222	0	0	0.2069	0.09857	1.214	1.018	1.307	0.1672	0.1835	0
81025	0.03741	0.1086	0.0904	0.1071	0.0758	0.1118	0.5618	0.6942	0.6173	0.05685	0.1284	0.1217	0.04376	0.04981	0.02158	0	0.05272	0.08037	0.7873	0.7167	0.6663	0.1534	0.09352	0.01913
54933	0	0.01763	0.02054	0.1622	0.1722	0.07058	7.956	8.164	8.536	0.6673	0.6252	0.6122	0.0497	0.02829	0	0	0.1916	0.2739	7.793	6.877	6.03	0.6971	0.5737	0.6086
105378662	0	0	0.08869	0	0.05312	0.2438	7.165	7.512	7.31	0.4648	0.7199	0.8528	0.1073	0	0	0	0.362	0.09857	7.724	6.383	5.993	0.6689	0.8258	0.9385
79647	37.33	33.7	34.43	21.25	19.97	19.63	37.83	35.62	37.89	30.57	30.53	31.09	32.86	35.49	31.02	10.7	20.07	18.92	41.63	42.66	40.61	29.02	30.72	30.96
4725	159.9	227.8	189.4	236.9	254.7	249.3	55.73	62.23	52.3	76.07	82.52	81.74	171.8	179.8	182.2	0	267.3	246.5	42.59	42.34	32.47	82.19	70.39	79.56
23499	14.45	13.02	12.95	4.801	5.066	5.355	23.46	23.13	23.79	18.47	18.23	18.81	14.66	14.44	13.66	0	3.969	4.564	23.17	23.85	23.18	19.24	20.35	19.94
643314	5.073	4.089	4.202	0.8681	0.99	1.048	16.53	16.7	17.73	3.523	3.349	3.527	5.758	4.937	4.961	1.8	0.8244	0.9092	15.3	16.08	16.34	3.253	3.253	3.398
105378950	0	0.03295	0.0384	0.1011	0.1035	0.03959	0.1989	0.1951	0.113	0.02012	0	0	0.02323	0	0	0	0.07838	0.1067	0.04777	0.08011	0.1415	0	0	0.02032
353500	2.122	1.916	2.141	0.4112	0.4251	0.3586	1.684	1.37	1.607	0.7439	0.7017	0.7875	1.967	1.947	1.947	0	0.329	0.3236	1.698	1.354	1.647	0.755	0.7782	0.7511
192217	0.6623	1.079	1.326	0.1053	0.05477	0.2043	0.3552	0.3356	0.2692	0.3354	0.2551	0.3077	0.9405	1.102	0.7639	0.108	0.1067	0.1651	0.1707	0.3815	0.3651	0.2802	0.1656	0.2177
728448	2.581	2.622	2.918	0.5663	0.4556	0.4371	3.811	3.76	3.348	0.8757	0.8731	1.079	3.033	2.25	2.262	0	0.2254	0.3881	3.987	3.057	3.171	0.823	1.084	0.8182
8761	103.1	100.6	100.7	28.19	28.47	26.43	69.23	68.3	65.71	67.05	65.94	63.95	102	104.9	102.5	0.0864	23.13	23.99	59.18	56.55	57.18	63.23	63.16	66.92
101929516	97.19	94.8	93.87	20.32	17.92	16.94	56.44	57.76	54.39	61.63	62.47	59.26	93.27	102.2	102	0.04785	16.02	15.77	49.55	49.19	48.69	57.5	52.25	56.03
677834	12.46	12.92	12.04	7.924	7.933	9.104	13.72	13.6	16.66	4.417	4.581	2.605	16.03	18.24	24.07	0	10.01	8.029	12.36	20.41	16.27	4.825	6.54	3.504
26508	3.126	3.543	3.37	0.2494	0.09555	0.1919	0.03098	0.04504	0.1644	0.07315	0.05059	0.08629	2.908	3.42	3.32	1.8	0.07559	0.1441	0.06203	0.052	0.049	0.0658	0.07221	0.0211
84618	0.03855	0	0.03725	0	0	0	0	0	0	0	0	0	0.04508	0	0	0	0	0	0	0	0	0	0	0
51440	2.645	2.571	3.273	0.06819	0.0362	0.06529	0	0.05851	0	0.3529	0.2541	0.4483	2.299	2.736	2.607	1.8	0.05036	0.1152	0.01074	0	0	0.3826	0.3841	0.3746
10450	9.758	9.976	9.615	4.523	4.735	4.571	4.819	5.128	5.08	4.782	5.105	5.188	9.229	10.05	10.96	0	4.408	4.798	5.571	4.842	4.996	4.699	4.764	4.421
656	2.992	3.377	3.226	1.726	1.516	1.65	1.623	1.755	1.498	2.082	1.983	1.992	2.841	2.683	2.598	1.8	1.35	1.272	1.624	1.785	1.635	1.842	1.852	2.13
64064	1.425	2.714	1.716	0.5351	0.2029	0.4502	0.5614	1.02	0.8775	0.8995	0.7562	0.8469	1.995	2.053	1.482	0.108	0.3556	0.4518	0.3091	0.5183	0.7769	0.873	0.5841	0.9321
105378666	0.1743	0.3759	0.2358	0.1996	0.1413	0.1853	0.2792	0.6088	0.7934	0.1412	0.2735	0.09719	0.4485	0.2785	0.4021	0	0.1965	0.1498	0.4611	0.492	0.2484	0.0953	0.1046	0.1426
101929536	0.107	0.08878	0.2069	0.59	0.1652	0.4977	0.2857	0.5452	0.203	0.1446	0.105	0.2321	0	0.2375	0.2057	0	0.3821	0.4599	0.6864	0.2518	0.08472	0.3251	0.214	0.2919
105378951	0.6175	0.5391	0.3455	0.2274	0.3198	0.2159	1.269	0.7803	0.6657	0.09876	0.3187	0.3322	0.8362	0.3461	0.5622	0	0.3297	0.2269	0.4689	0.557	0.656	0.1184	0.2275	0.2327
107985740	0.7795	0.2874	0.1953	0.03673	0.03342	0.03836	0.4335	0.2206	0.5914	0.2047	0.02831	0.1341	0.574	0.4228	0.1332	0	0.1627	0.1706	0.6596	0.3493	0.1714	0.07892	0.1155	0.1181
105378665	0.2684	1.113	0.5187	0.1707	0.1553	0.1783	0.5373	0.2929	0.3054	0.5437	0.5263	0.4988	1.255	0.7145	2.167	0	0.3025	0.2883	0.6454	0.5411	0.6373	0.2445	1.073	1.372
105378667	0	0.01832	0	0.04214	0.01278	0	0.199	0.09642	0.1508	0.02237	0.02166	0	0	0	0	0	0	0	0.239	0.2672	0.1836	0	0	0
54802	7.673	6.653	6.963	9.281	9.766	9.974	6.328	6.232	6.093	6.311	5.947	6.26	7.269	7.118	7.639	1.8	10.36	8.842	6.193	5.916	5.255	5.767	6.124	5.84
4610	1.197	1.467	1.114	1.159	0.815	0.8535	1.269	1.585	1.442	2.977	2.934	2.617	0.9262	1.113	1.238	0.108	0.8332	0.7751	0.9841	1.251	1.421	2.702	2.772	2.619
105378668	0.4867	0.7626	0.5227	0.5504	0.4383	0.3952	0.5955	0.9444	0.5539	1.808	1.962	1.357	0.3162	0.36	0.5614	0	0.4267	0.5228	0.5853	0.7088	0.4495	1.725	1.406	1.825
84879	4.261	5.39	4.677	3.704	2.489	2.946	2.741	2.589	2.677	6.973	7.45	7.365	5.638	4.646	4.959	1.8	2.913	3.024	1.924	2.08	2.908	6.149	7.095	7.454
105378669	0	0	0	0.1757	0.2055	0.2752	0.5727	0.366	0.2918	0.03997	0.07738	0.055	0.02307	0	0.06826	0	0.3113	0.1695	0.1898	0.358	0.3748	0.05393	0.0789	0
10487	76.08	74.22	75.33	56.43	54.93	54.4	47.14	48.04	48	64.02	63.68	61.02	80.42	81.47	85.75	27.37	60.3	55.57	43.29	42.57	45.71	63.3	65.99	65.67
5538	44.67	42.13	40.98	34.34	32.33	33.65	48.13	46.85	49.42	60.83	58.72	58.29	44.65	45.2	46.57	0.4493	35.82	33.55	45.55	44.53	46.18	57.59	59.52	58.74
105378671	0	0	0	0.02544	0.02315	0.02657	0.1601	0	0.09102	0	0	0	0	0	0	0	0.3381	0.02148	0.04809	0.04032	0	0	0.03999	0.0409
6018	10.52	10.04	10.1	8.337	8.31	8.422	7.642	6.853	7.847	12.03	11.63	11.77	10.2	10.79	9.346	0.08907	7.815	8.066	7.429	7.743	6.842	11.06	13.13	12.16
127391	0	0	0	0.039	0	0	0	0	0.06977	0	0.06012	0	0	0	0	0	0	0	0.1474	0	0.2912	0	0.0613	0
10269	35.49	30.16	32.91	21.32	21.99	20.55	23.28	21.79	22.61	32.28	31.41	29.94	34.15	35.44	34.02	0	23.05	19.57	20.76	20	19.79	27.99	27.27	26.74
1298	0.606	0.7087	0.6145	0.0316	0.03451	0.0462	0.04973	0.08675	0.1244	0.2516	0.4676	0.2585	0.6274	0.8068	0.5156	0	0.112	0.112	0.09557	0.2404	0.03539	0.3802	0.2682	0.254
107984945	0	0	0	0	0	0	0	0	0.08188	0	0	0	0	0	0	0	0	0	0	0	0	0	0	0
64744	6.48	6.636	7.299	2.529	2.965	2.757	7.585	7.236	7.275	8.584	8.164	9.033	6.471	6.669	7.201	1.8	2.297	2.61	7.792	7.387	6.807	9.345	9.931	9.215
65243	0.5391	0.2893	0.4138	0.5648	0.6471	0.5003	1.389	1.402	1.155	0.8352	0.8397	0.9431	0.4636	0.3483	0.3383	0	0.6569	0.6004	1.258	1.135	1.101	0.9102	0.7373	0.7379
339559	0	0.0735	0.02855	3.993	4.369	4.396	0.9167	0.6126	1.008	1.795	2.042	1.88	0.1036	0.118	0.03407	0	4.146	4.125	0.8525	0.6105	0.7366	2.126	2.038	1.722
105378672	0	0	0	0.2243	0.2552	1.288	1.677	1.54	2.608	0.0893	0.08645	0.08193	0	0	0.2034	0	0.2981	0.2367	1.908	1.778	1.465	0	0	0
64789	0.3574	0.24	0.4606	2.349	1.951	2.148	4.481	4.793	4.009	0	0	0	0.418	0.4078	0.4515	0	2.475	1.956	4.134	4.358	4.385	0	0	0
127396	2.092	2.577	2.594	2.568	3.169	2.625	1.333	1.13	1.78	2.548	2.28	2.435	3.337	2.082	2.584	0	2.752	1.998	1.652	1.619	1.079	2.022	1.606	2.162
105378673	0.1625	0	0.1047	0	0	0	0.1084	0	0	0.05485	0	0.05032	0.06333	0	0	0	0	0	0	0.05459	0	0.04934	0.1083	0
9783	2.362	2.231	2.143	0.8646	0.7435	0.8954	0.1384	0.05658	0.1311	4.113	4.118	4.025	1.94	1.741	2.166	0	0.6948	0.6682	0.09004	0.1219	0.08207	4.991	4.965	4.519
105378675	0.1066	0.08839	0.1177	0.01937	0.06168	0.1214	0.03048	0	0.05197	0.1542	0.08957	0.2122	0.1958	0.2229	0.1756	0	0.06864	0.06541	0.03661	0.01535	0.03615	0.0971	0.1218	0.07785
105378674	0	0	0	0.06678	0.02431	0.1116	0	0.02292	0	0.02127	0.04119	0.01951	0	0	0	0	0.05918	0.02256	0.0505	0	0.02493	0.01913	0	0
100130557	1.194	1.012	1.05	1.535	1.32	1.229	3.799	3.791	3.876	2.214	1.973	2.156	1.035	0.8747	1.036	0.108	1.035	0.8642	3.499	3.123	2.882	2.089	1.944	1.728
4802	8.917	9.258	8.448	3.776	3.17	3.744	8.416	9.176	8.997	7.281	8.277	7.883	8.631	8.091	8.012	1.8	3.506	2.905	9.206	8.551	8.931	7.615	7.179	7.437
407034	0	0	0	0	0.537	0.3081	3.25	3.544	2.639	0	0	0	0	0	0	0	0	0.9964	5.019	5.143	2.203	0	0	0
407031	0.4795	0.7953	0	0	1.943	2.229	1.92	2.093	4.365	0	0.9403	0	0	0	1.106	0	0	0.515	1.153	0.4834	0.5693	0	0	0.4904
9132	1.625	1.859	1.513	0.1556	0.1586	0.1365	1.293	1.442	1.381	1.19	1.161	1.228	1.854	2.111	2.043	0.108	0.2427	0.205	1.883	1.48	1.662	1.133	1.086	1.241
105378676	0	0.05338	0.0622	0	0	0	0	0	0	0	0	0.2392	0	0	0	0	0	0	0.07739	0.2595	0	0	0	0
163732	0.06515	0.2702	0.2518	1.16	0.7919	1.06	0.6196	0.4266	0.3707	0.264	0.3833	0.4843	0.3048	0	0.2254	0	1.248	1.19	0.6658	0.6568	0.5028	0.5342	0.5862	0.4664
1503	27.44	27.52	26.19	12.3	12.51	11.92	17.45	18.47	17.64	20.79	19.99	19.81	26.39	26.84	28.94	1.921	13.1	13.73	17.05	19.56	16	18.49	16.79	18.04
100507178	1.849	1.873	1.804	0.2714	0.2985	0.4016	2.492	2.823	2.782	1.495	1.351	1.487	1.289	1.621	2.01	0.108	0.1954	0.3533	2.501	3.235	2.565	1.547	1.156	1.364
200172	0.9908	1.067	1.008	0.127	0.1027	0.1965	1.828	1.63	1.834	0.5692	0.4785	0.5841	0.908	0.8367	0.9978	0.108	0.09585	0.1747	1.44	1.789	1.747	0.4581	0.6136	0.5672
22955	6.388	6.933	6.01	3.348	3.191	3.662	10.25	10.96	10.48	7.392	6.771	7.055	7.095	6.888	7.47	1.8	3.228	2.942	10.59	10.9	9.671	7.479	6.958	7.081
100132074	0.9762	0.7483	0.872	0.01882	0.008562	0.02948	0.459	0.5004	0.5554	0.4345	0.5657	0.6735	0.6746	0.5119	0.29	0	0.01667	0.01589	0.409	0.2684	0.439	0.7951	0.7838	0.8774
101929901	0.1083	0.08983	0.5233	0	0.06269	0	1.193	1.891	2.095	0.1097	0.1062	0.6039	0.5066	0	0.1249	0	0	0	0.9116	1.31	1.414	0.09868	0.3249	0.7754
105378678	0.008165	0.006772	0.007891	0	0	0	0.07356	0.05347	0.07433	0.008271	0.008007	0.007588	0	0	0.03767	0	0	0.004385	0.01964	0.09878	0.1066	0	0	0.0167
1907	0.02955	0.02451	0	0	0.1026	0.05889	0.05916	0	0.06725	0.449	0.5506	0.3845	0.06912	0	0	0	0.01666	0	0.07107	0.02979	0.03509	0.6193	0.7682	0.8462
59269	0.6505	0.6544	0.6342	0.04343	0.07575	0.06803	0.6303	0.6003	0.5762	1.36	1.475	1.343	0.5146	0.5453	0.5228	0	0.04596	0.05907	0.7297	0.6386	0.5967	1.261	1.441	1.495
2981	0	0	0	0.04494	0.04089	0	0.4243	0.2313	0.08039	0	0	0	0	0	0	0	0.1991	0.03794	0	0.07122	0.3355	0	0	0
2980	0	0	0	2.955	2.938	4.178	0.5724	0.3901	0.732	0.1448	0	0	0	0	0	0	7.654	5.72	0.6016	0.1441	0.1697	0.06513	0	0.0731
22887	17.95	16.5	16.36	6.303	6.422	6.165	14.97	14.12	15.2	16.02	15.68	16.26	17.36	16.79	16.06	0.169	5.122	5.892	16.76	16.78	16.43	15.53	16.45	15.99
284716	0.8809	0.9053	0.9972	1.543	1.414	1.401	0.8046	0.8466	0.7708	2.926	3.039	3.102	0.8948	0.8036	0.7003	0	1.389	1.348	0.9327	0.8103	0.8959	3.172	3.706	3.694
84217	0.1202	0.0997	0.0697	0.5046	0.4453	0.3034	0.4332	0.3149	0.1915	0.0974	0.07072	0.1787	0.1406	0.064	0.1941	0	0.2032	0.2969	0.2891	0.4847	0.2854	0.1533	0.1442	0.1475
728621	0.4349	0.3516	0.4415	0.5997	0.4907	0.5535	0.5597	0.6022	0.5572	0.5552	0.5913	0.4788	0.3376	0.3211	0.4173	0	0.4222	0.3788	0.6767	0.6042	0.6204	0.5128	0.5846	0.5494
79717	8.45	8.029	8.245	11.63	12.2	13.14	8.486	8.118	8.682	10.75	11.29	10.99	7.179	7.735	7.254	1.8	10.69	10.58	8.976	8.022	8.393	11.44	11.84	10.61
10465	16.12	17.53	17.08	11.41	11.77	12.3	8.433	9.102	7.706	9.16	8.726	8.537	15.98	17.76	16.84	0.169	12.19	11.28	7.612	6.647	6.943	7.575	7.347	8.312
4904	266.9	309.1	289	301.1	283.8	278.9	86.34	95.28	85.33	326.9	335.8	338.9	266.2	261.9	279.6	0.01847	307.2	281.2	74.14	67.6	59.13	342.4	336.9	348.5
149461	0	0.009826	0	0	0	0.007869	0.07115	0.06465	0.2022	0.012	0.01162	0.01101	0.01385	0.01577	0.02733	0	0.006677	0	0.07122	0	0.08439	0	0	0.04846
64175	7.62	8.478	7.569	4.335	3.654	3.904	4.059	4.238	4.283	7.478	8.586	7.916	7.8	7.771	7.799	1.8	4.02	3.858	3.764	3.768	4.563	8.893	8.293	8.996
79078	1.721	1.584	1.724	1.591	1.531	1.757	2.62	2.27	2.387	2.579	2.303	2.699	1.342	1.277	1.758	0.108	1.293	1.541	2.512	2.684	2.384	2.173	2.142	2.338
105378683	1.471	1.364	1.255	0.2753	0.3006	0.2875	1.3	0.8502	1.477	1.052	2.377	2.252	1.417	0.8065	1.098	0.108	0.2439	0.3254	1.353	1.134	0.9249	1.577	2.942	2.744
100129924	0.4835	0.2005	0.4304	0.08092	0.05155	0.1099	0.05094	0.1111	0.08687	1.082	1.123	1.206	0.3125	0.3726	0.3668	0	0.04302	0.1162	0.1071	0.1411	0.1662	1.287	1.208	1.431
107984946	0.695	0.3459	0.5373	0.08841	0.08046	0.04617	0.06957	0.07585	0.07908	1.619	1.704	1.421	0.7315	0.3701	0.4008	0	0	0.03732	0.1671	0.07006	0.2475	1.71	1.668	0.924
374969	4.462	4.679	3.668	9.167	9.144	9.914	4.723	5.374	6.07	7.793	8.047	7.721	4.319	4.028	5.028	1.8	8.152	8.924	4.934	5.015	4.263	7.57	7.025	6.295
114625	1.756	1.456	1.587	3.869	3.574	2.92	5.511	4.908	5.917	3.718	3.521	3.19	1.444	1.101	1.529	0.108	2.586	2.738	4.944	4.796	4.6	3.375	3.205	3.059
51058	2.691	3.371	2.588	1.465	1.237	1.53	2.514	2.513	2.936	2.557	2.34	2.32	3.099	3.398	2.24	0	1.165	1.319	3.286	2.881	3.014	2.136	2.261	2.114
339539	0.03609	0	0.1046	0	0	0	0	0	0.0616	0.01828	0	0.03353	0.0422	0	0.08324	0	0	0	0.0217	0.03638	0.04285	0	0.0902	0.07381
6513	26.15	30.2	29.71	36.2	31.97	34.28	91.32	90.37	91.05	203.1	213.6	224.5	21.29	19.97	20.85	4.473	40.94	43.6	93.93	105.5	109.8	253.5	254.2	286.5
440584	0.3037	0.6612	0.3669	1.111	0.7472	1.21	4.028	3.895	5.011	2.038	3.239	2.328	0.7548	0.5054	0.2627	0	0.8773	0.8767	4.565	4.095	3.876	3.425	2.771	2.873
440585	0	0.01876	0	0.05753	0.006545	0.007511	1.415	1.074	1.274	0.2863	0.3548	0.4728	0	0.01505	0	0	0.01912	0.01822	1.563	1.425	1.181	0.3709	0.3731	0.4626
10969	90.88	93.29	93.18	63.74	58.95	59.13	21.28	21.58	22.36	74.78	69.88	68.25	89.47	95.65	96.18	0.04785	71.17	63.31	21.9	20.83	23.91	65.85	62.67	62.59
102465439	8.394	4.061	6.761	2.67	2.834	4.647	4.202	5.344	3.98	2.834	3.43	2.6	9.817	8.381	6.454	1.8	3.154	4.132	3.365	4.231	3.322	3.187	3.497	4.293
149465	0.2376	0.1791	0.16	0.2152	0.2417	0.2152	0.2739	0.3065	0.2867	0.0948	0.02824	0.02676	0.1095	0.1821	0.1661	0	0.1907	0.1276	0.1818	0.2685	0.2052	0.0656	0.09358	0.06627
105378685	0.1305	0.08421	0.07009	0.0369	0.1091	0.1542	0.1452	0.2533	0.2806	0.1322	0.01422	0.1213	0.05089	0.09654	0.06691	0	0.0654	0.1402	0.1221	0.234	0.1033	0.1057	0.1015	0.1335
128218	1.57	1.806	1.501	0.4509	0.342	0.4709	9.868	9.211	9.124	10.24	9.319	8.925	1.086	1.663	1.11	0.108	0.3425	0.417	9.154	8.73	9.5	10.1	8.844	9.909
149466	1.345	1.79	1.595	0.7266	0.2204	0.4047	9.936	8.478	8.348	7.688	7.119	9.176	1.573	0.8448	1.581	0.108	0.2718	0.3544	7.02	8.726	8.771	8.558	10.15	9.502
7075	0	0.02785	0.008113	0	0	0.005577	0.05883	0.09162	0.1337	0	0.01646	0.007801	0	0	0.03873	0	0.009463	0.004508	0.02019	0.08463	0	0.007649	0.01679	0
4352	0.1169	0.2013	0.1216	0.1201	0.07285	0.0836	0.4229	0.3041	0.3376	0.1275	0.09696	0.1169	0.1156	0.1197	0.1555	0	0.5725	0.7869	0.2702	0.29	0.4269	0.1392	0.1079	0.1655
105378687	0.9268	1.322	0.5733	1.179	0.9228	0.8619	1.93	1.659	1.898	0.338	0.2908	0.5168	1.084	1.135	0.5131	0	0.9403	0.9756	1.516	1.084	1.497	0.2365	0.3336	0.5308
991	159.8	176.6	176.3	62.53	52.32	58.31	52.51	54.37	53.5	129.3	135.1	129.9	161.6	168.7	166.9	0.2847	55.92	50.27	47.2	49.38	51.74	127.7	115.3	127
64834	35	37.83	36.97	30.68	28.68	27.77	40.54	42.01	42.3	41.38	43.09	41.1	38.75	40.01	42.13	72.35	29.75	30.05	45.99	47.35	50.07	44.8	42.4	41.86
102466723	4.393	4.164	3.639	2.794	1.453	1.251	5.025	5.479	5.713	5.085	2.461	5.248	2.202	2.506	2.895	1.8	2.476	2.359	4.527	5.694	6.706	3.431	1.882	2.567
112268225	0.2243	0.1942	0.2639	0.03722	0.09598	0.1296	1.416	0.9794	1.299	0.1186	0.1722	0.1541	0.2966	0.1688	0.2362	0	0.04947	0.06286	1.583	1.514	1.424	0.07998	0.1755	0.1397
112950	13.46	13.4	12.74	17.11	17.88	16.18	16.21	17.9	18.33	13.23	12.35	12.51	13.36	12.32	13.1	0	18.46	17.68	19.88	24	24.8	12.46	11.92	12.05
107984947	8.28	6.999	8.002	6.684	8.986	6.981	9.484	11.47	9.512	7.661	8.275	7.694	6.424	5.617	7.896	1.8	8.032	8.636	12.35	13.72	14.75	9.212	7.084	8.549
23334	2.777	2.988	2.548	0.6674	0.7405	0.7524	7.485	7.392	7.092	4.423	4.522	4.392	2.928	2.866	2.812	0	0.6238	0.6083	8.448	8.935	8.072	4.798	4.783	4.807
100873952	2.137	2.177	2.242	0.3495	0.318	0.365	5.5	4.131	2.848	3.772	3.532	3.29	2.213	1.95	2.394	0	0.4129	0.2623	4.845	5.231	4.276	3.782	4.517	3.309
102465440	0.5845	0.4848	0.5649	0	0	0	1.17	1.914	0.6652	0	0	0.5432	0.6836	0	0	0	0	0.6278	0.7029	0	1.388	0.5326	0.5845	0
81888	2.753	3.706	2.988	0.8755	1.214	0.9144	4.282	5.224	4.916	6.285	6.126	5.923	3.071	3.411	3.493	0	0.9668	0.9098	5.424	5.188	5.406	6.252	6.733	6.303
5792	37.5	40.54	38.63	1.672	1.564	1.655	74.37	76.42	72.1	57.56	60.63	61.03	41.37	42.35	41.85	81.37	1.491	1.514	74.92	77.29	79.78	65.53	64.5	67.01
9682	14.02	14.06	12.72	9.259	7.911	9.084	23.3	23.75	21.8	12.99	13.44	13.11	13.06	12.91	13.07	0	7.467	7.623	24.27	28.13	28.93	13.74	13.9	13.68
100132774	5.205	5.621	5.764	3.587	2.778	3.71	6.812	7.723	5.8	4.833	5.157	5.19	4.597	4.042	4.784	1.8	2.796	2.781	7.302	6.505	8.208	4.619	5.34	4.88
6487	0.334	0.2333	0.3964	0.4883	0.4647	0.4438	2.493	2.187	2.367	0.4274	0.5459	0.3812	0.2536	0.2886	0.3244	0	0.4327	0.4941	2.29	2.139	2.157	0.4218	0.3984	0.4075
101929592	0.182	0.07546	0	0.2894	0.05267	0.1209	2.55	2.284	1.76	0	0	0.08455	0	0	0	0	0.1538	0.09772	0.7658	1.284	2.161	0.0829	0	0.09305
102464830	0	0	0	0	0	0	16.54	6.761	10.96	0	0	0	0	0	0	0	0	0.7392	8.276	2.775	5.72	0	0	0
9048	3.095	3.696	3.034	0.04188	0.2287	0.175	0.02197	0.09583	0.02498	1.29	1.141	1.183	4.621	3.477	2.81	1.8	0.1979	0.09431	0.07918	0.06639	0.02606	1.36	1.58	1.684
105378688	0.3509	0.5821	0.4748	0.3794	0.3656	0.1865	2.354	1.455	1.637	0.9953	1.342	1.044	0.3283	0.6073	0.4047	0	0.1384	0.3392	1.899	1.981	1.833	0.8313	0.9473	0.7178
101929609	0.9416	1.007	0.958	0.9457	1.033	1.021	1.687	1.406	1.128	2.535	2.989	3.086	1.217	1.254	0.9431	0	1.103	1.038	1.49	1.674	1.736	2.822	2.478	2.433
9670	5.215	5.567	5.399	4.326	3.914	4.352	5.894	5.933	5.488	7.959	8.523	8.506	5.323	5.083	5.725	1.8	4.762	4.344	6.536	5.358	7.098	7.699	7.545	7.933
1802	21.13	21.68	22.63	11.92	11.15	11.05	13.19	14.03	14.13	14.22	14.18	13.15	22.12	21.54	21.57	11.43	12.57	12.26	12.89	14.42	14.47	12.77	10.92	11.56
533	23.15	26.36	25.01	45.6	41.02	45.17	18.64	19.44	16.64	37.13	36.08	35.17	26.42	23.88	25.72	0.07535	55.54	54.27	15.62	17.17	21.01	36.1	28.61	33.92
8704	20.18	22.66	21.67	14.97	12.71	14.68	13.55	15.02	15.15	17.32	16.57	16.75	22.66	22.28	23.53	9.461	14.88	13.95	14.2	13.75	15.71	16.95	13.79	15.86
149473	5.866	6.525	6.099	3.13	2.542	3.305	2.644	3.307	2.278	10.17	11.59	11.06	5.559	4.774	5.162	1.8	3.713	3.27	3.242	3.307	4.489	12.03	11.95	11.8
6536	1.568	1.555	1.928	0.2232	0.2285	0.1966	2.195	2.668	2.47	3.92	4.01	4.422	1.487	1.328	1.176	0.108	0.1792	0.2061	4.72	7.196	7.876	4.545	4.122	4.452
107984948	0.09536	0.2373	0.09216	0.8794	0.7727	0.7284	0	0.1041	0.1628	0.3381	0.1403	0.08861	0	0.06347	0	0	0.8599	0.6145	0.4013	0.4326	0.1132	0.3475	0.2384	0.3413
128209	0	0	0	0	0	0	0	0	0.01214	0.0108	0	0	0	0.0142	0	0	0	0	0	0	0	0.009718	0	0.02182
105378952	0.02702	0	0.02611	0	0	0	0	0	0	0	0	0	0	0.01798	0	0	0	0	0	0	0	0.01231	0.01351	0.01382
55929	11.73	12.15	10.56	2.851	2.254	2.229	13.73	16.76	14.16	14.51	15.73	15.25	10.23	10.21	10.28	0.08907	2.002	3.078	15.32	17.19	15.12	14.55	15.94	16.06
79033	24.08	27.79	27.92	19.81	18.88	18.5	25.81	26.12	25.07	22.49	21.32	23.25	24.28	25.65	26.47	0.1181	19.52	18.8	25.51	23.69	27.47	22.75	21.74	21.85
100874278	1.067	0.7584	0.9574	0.3877	0.4852	0.3037	6.674	6.029	6.677	1.93	1.196	1.416	1.292	1.522	0.791	0	0.2577	0.3069	6.185	6.837	5.157	2.256	2.019	1.52
106635545	0	0	0	0	0	0.3937	2.769	4.744	2.023	0.4002	0	0	0	0	0	0	0.1113	0	2.851	2.39	4.457	0	0.5926	0
55182	5.73	6.143	5.879	5.499	5.496	5.466	8.115	7.831	7.171	6.572	7.13	7.647	6.385	5.567	6.268	1.8	5.735	5.489	7.376	7.272	7.764	7.164	7.367	7.181
107984951	0	0	0	0	0	0.1023	0.4626	0	0	0.156	0.3021	0	0	0	0.1777	0	0	0	0.3705	0.1553	0	0	0.6161	0
100847089	0	0	0	0	0	0	0	0	0	0	0	0	0	0	0	0	0	0	1.71	2.868	0	0	0	0
107984950	4.465	4.659	4.578	4.412	4.158	4.11	7.061	6.879	6.834	5.1	5.546	5.593	4.511	4.669	4	1.8	4.442	3.941	6.458	5.95	6.346	5.448	5.797	6.023
79639	0.6565	0.7796	0.62	0.503	0.5441	0.4956	2.599	2.491	2.36	2.796	2.56	2.315	0.5758	0.5363	0.4818	0	0.4289	0.4567	2.027	2.813	2.037	2.474	2.536	2.64
109623472	0	0.3539	0	0.5428	0	0	4.272	7.917	5.827	2.593	0.4184	1.586	0	1.136	0	0	0.2405	0	3.592	1.291	2.027	0.3888	0.8533	1.309
339541	0.02185	0.09061	0.07391	0.03474	0.08853	0.02177	0.1531	0.1073	0.1616	0.9406	0.9963	1.056	0.1022	0.07271	0.0756	0	0.03079	0.0352	0.2364	0.3414	0.1816	1.463	1.311	1.006
105378690	0.03714	0.09241	0.2512	0.1181	0.04299	0.222	0.1487	0.08107	0.08452	0.6019	0.5463	1.035	0.4778	0.3955	0.04283	0	0.1675	0.3191	0.1786	0.337	0.3528	1.049	1.3	0.9875
26828	0	0	0	24.57	30.45	39.59	9.574	9.234	15.07	0.7452	1.082	3.077	0.4302	0	0	0	31.31	41.49	9.731	5.563	17.91	1.006	2.207	1.129
26830	0	0	0	64.05	74.59	73.42	14.1	23.29	9.712	0.8644	1.255	0.7931	0	0	0	0	63.25	50.87	13.34	10.75	13.17	0.7776	0	0.4364
11004	49.54	48.55	50.74	31.97	31.02	31.29	25.17	27.11	28.25	34.86	37.07	36.69	50.43	48.89	49.34	10.08	30.82	30.83	22.94	22.56	24.46	37.12	36.24	35.64
109623476	7.014	5.818	11.86	1.487	1.015	1.941	7.607	3.19	3.326	5.921	6.305	3.259	4.102	8.56	12.14	0.08907	1.647	1.884	9.137	4.125	3.47	3.728	2.338	2.989
6202	792.3	844.1	835.2	1758	1860	1793	885.7	917.2	899.8	961	952	954.7	763.6	736.1	765.6	23.64	1715	1722	925.3	924.2	979.4	951.3	907.2	901.1
26811	14.42	10.04	35.11	76.29	77.44	54.01	19.63	20.14	17.06	16.35	22.62	18.22	17.53	44.52	6.651	5.54	83.2	76.49	22.88	21.51	18.49	39.93	36.9	20.05
94161	10.01	5.056	7.154	57.05	54.44	55.82	12.2	11.41	15.36	2.646	5.551	6.069	7.638	9.854	17.07	1.8	58.65	69.92	11.52	10.97	10.86	5.158	3.918	4.899
94162	26.44	13.96	19.17	17.2	10.44	14.37	9.025	8.527	12.31	7.914	5.894	6.702	18.27	16	29.81	1.333	9.823	8.069	9.395	5.453	9.277	8.214	5.408	5.532
94163	8.04	12.31	11.36	22.42	20.76	18.9	12.38	16.87	11.96	11.28	13.95	10.34	10.85	6.586	12.13	0.08907	28.23	24.24	9.667	14.96	12.48	15.21	8.038	11.38
266675	0.1933	0.1904	0.1168	0.06147	0.1958	0.08025	0.9554	0.9098	0.9211	0.1713	0.154	0.1796	0.1554	0.1447	0.2369	0	0.1089	0.06488	0.6682	0.5968	0.9467	0.2202	0.2054	0.1977
1263	10.61	11.45	11.42	3.243	2.898	2.712	7.402	6.977	7.398	3.074	3.233	3.135	10.65	12.51	11.19	0.08907	2.813	3.21	8.928	10.62	9.694	3.621	3.65	3.624
343521	0.7186	1.088	0.8268	0.2031	0.1849	0.197	3.117	2.54	3.037	0.2657	0.2684	0.2756	1.04	0.9414	0.7893	0	0.09	0.2328	3.209	4.082	3.792	0.4573	0.4676	0.5366
149478	1.18	1.196	1.027	0.1168	0.03795	0.06969	3.925	3.65	3.76	0.5446	0.18	0.2803	1.212	0.9776	0.9528	0.108	0.06652	0.04226	3.847	4.72	4.671	0.5377	0.4196	0.5767
107984952	0.1742	0.1605	0.1496	2.019	2.352	2.25	1.065	0.9293	1.079	0	0.01898	0	0.09053	0.103	0.06696	0	2.247	1.746	0.8377	0.9365	1.057	0.07053	0.0774	0.03958
8643	0.3238	0.4163	0.313	0.4531	0.5108	0.5324	0.2998	0.2209	0.2027	0.1066	0.1667	0.173	0.3219	0.5712	0.4202	0	0.4973	0.3217	0.331	0.1224	0.2595	0.2065	0.1214	0.09936
8891	7.941	8.101	7.691	17.04	16.8	17.62	7.815	8.338	7.778	12.41	10.89	11.69	6.642	9.389	9.043	1.8	18.26	18.48	7.776	9.036	9.19	11.71	9.9	9.424
79654	9.559	12.12	10.98	2.806	2.629	3.057	10.41	9.488	9.771	13.29	15.57	14.6	10.08	10.34	11.23	0.08907	2.467	2.923	8.998	9.852	9.913	16.1	15.19	15.65
7389	33.98	38.17	38.43	50.22	47.81	49.35	20.31	19.67	17.47	46.03	47.02	47.51	40.33	38.35	43.09	81.37	56.05	57.07	19.68	20.21	19.91	47.41	45.74	46.89
57643	0.2077	0.2852	0.3254	0.4921	0.7173	0.6091	0.9824	0.7584	1.052	2.082	1.904	1.937	0.2848	0.1907	0.157	0	0.4804	0.604	0.8699	0.946	1.225	1.612	1.891	2.015
105378691	0.05139	0.04262	0.06622	0.1525	0.1487	0.1252	0.6173	0.1309	0.1559	0.1909	0.1344	0.191	0.02003	0.04561	0.05927	0	0.04827	0.1196	0.5149	0.2763	0.2847	0.1249	0.1713	0.1226
400752	0.04991	0.06209	0.07235	0.1746	0.1156	0.1326	0.2248	0.1634	0.1704	0.278	0.1958	0.1855	0.02918	0.06644	0.08634	0	0.07032	0.1742	0.3601	0.1761	0.2074	0.1819	0.2495	0.1787
84842	0.07172	0.3569	0.04621	8.18	7.071	6.717	5.743	5.505	5.169	0.09686	0.1172	0.1333	0.3355	0.06365	0.2206	0	6.979	6.329	6.697	5.688	5.506	0.04356	0.0239	0.0978
4595	5.492	7.676	6.791	6.026	4.977	5.687	8.534	7.35	6.929	3.528	3.296	3.338	6.779	7.765	7.205	1.8	5.319	5.186	7.16	9.036	7.548	3.44	3.787	3.101
114034	9.254	10.18	9.094	7.709	7.007	7.213	8.375	8.247	8.988	8.663	8.815	8.455	10	8.731	10.73	0	6.726	6.35	7.662	9.109	7.935	7.878	8.1	8.238
10420	1.348	1.59	1.786	1.591	2.035	2.197	2.031	2.138	2.356	2.491	2.289	2.621	1.641	1.313	1.474	0.108	1.402	1.589	1.738	2.437	2.607	2.925	2.806	2.458
126661	1.395	1.907	1.512	0.4436	0.4037	0.4632	1.038	0.864	0.9651	2.596	2.772	2.75	1.278	1.43	1.435	0.108	0.3824	0.496	0.8385	0.836	0.7385	2.473	2.77	2.39
25974	37.34	35.68	35.04	36.35	34.39	34.76	15.26	15.46	15.48	20.24	18.83	19.39	34.85	35.93	37.37	5.54	38.78	36.17	12.61	11.81	11.43	18.23	17.08	17.92
5052	553.9	570.4	569.1	562.4	547.3	535.4	177.1	182	178.8	345	329.6	331.5	584.2	573.8	591.6	0	637.9	591.3	134.3	128.6	129.6	326.1	305.6	308.6
10327	35.21	41.56	38.49	40.94	37.59	36.24	40.79	38.89	38.66	35.44	37.85	37.56	34.53	36.74	40.04	81.37	40.58	41.07	41.86	46.33	47.23	39.38	33.67	36.72
4678	92.46	85.43	90.88	39.27	33.56	35.33	46.42	48.51	46.65	89.18	88.92	86.92	97.15	93.06	95.27	5.04	38.84	36.67	43.41	41.96	37.92	85.2	84.52	84.18
149483	0.2931	0.4356	0.5784	0.3496	0.4312	0.3894	3.191	3.879	3.266	1.237	1.329	1.407	0.5713	0.5202	0.6057	0	0.2822	0.223	2.966	3.706	3.727	1.625	1.563	1.461
60313	33.51	31.19	32	37.1	35.49	35.13	43.22	43.44	43.19	29.01	27.09	28.39	34.43	32.28	34.72	0.2633	35.79	33.98	38.04	40.59	41.01	26.96	28.83	28.61
728963	0.2334	0.3098	0.1354	0.386	0.05405	0.4962	8.039	6.828	8.553	1.324	0.7783	0.9111	0	0.1243	0.1077	0	0.5263	0.2507	6.849	4.848	6.763	1.191	1.214	1.05
51249	23.12	23.45	21.98	14.67	14.35	12.15	18.66	16.16	17.81	28.99	25.98	27.63	24.7	25.59	25.43	9.461	12.71	12.08	18.47	16.95	17.1	30	29.87	28.23
3652	4.22	4.058	3.967	3.925	3.834	3.697	3.137	3.095	3.118	5.238	5.147	4.949	4.463	4.799	4.468	1.8	3.186	3.309	3.502	3.004	3.356	4.721	5.056	4.454
105378693	0	0	0	0.06854	0.03119	0.07158	0	0.1764	0	0	0	0	0	0	0.06214	0	0	0.1736	0	0	0	0.04909	0	0.0551
23139	13.5	14.49	13.73	2.752	2.546	2.965	14.48	14.26	14.2	11.91	12.59	12.51	13.81	13.04	13.86	56.91	2.362	2.913	13.74	15.06	14.7	12.5	12.51	12.43
105378694	0.009192	0.007624	0	0.0994	0.2022	0.1649	1.721	1.776	1.506	0	0.01803	0.008542	0	0.02447	0.0212	0	0.1347	0.03456	1.647	1.742	1.342	0	0.01838	0
110117499	0.3448	0.2511	0.3007	0.8505	0.7837	0.8436	3.334	3.626	3.522	1.039	1.031	1.086	0.2754	0.3918	0.291	0	0.6494	0.682	2.791	2.9	2.896	0.9425	1.059	0.9633
8503	0.3072	0.2664	0.2834	0.9282	0.9175	0.9091	3.153	3.681	3.472	1.004	1.054	1.187	0.2368	0.3532	0.2497	0	0.6927	0.705	2.796	2.879	2.86	0.948	1.061	0.9784
101929626	0	0	0.1149	0.0756	0.0688	0.2369	0.8329	0.7784	2.029	0.2408	0.4662	0.1105	0	0	0.1371	0	0	0.06383	0.5717	0.2397	0.2823	0.2166	0	0.1216
10103	1.678	1.615	1.038	1.452	1.684	1.308	88.59	94	89.2	33.34	34.54	36.47	1.282	1.102	1.058	0.108	1.034	1.382	101.5	102	109.3	40.31	38.26	39.84
110117498	0	0	0	0	0	0	0.6328	0.115	0	0	0	0.09791	0	0	0	0	0	0	0	0	0.2502	0.192	0	0
55624	22.21	22.47	21.82	11.47	9.754	10.26	22.16	22.38	21.86	14.3	14.72	13.88	22.2	21.05	21	9.461	12	11.55	18.74	22.41	20.87	14.27	14.29	15.41
541468	0.2077	0.1914	0.04461	0.01468	0	0	0.2079	0.1763	0.3677	0	0.02263	0	0.108	0.2458	0.07985	0	0.03902	0.02479	0.222	0.1396	0.1096	0	0.04615	0
8438	16.44	17.58	14.64	4.632	4.545	4.702	14.7	14.16	13.76	17.83	17.77	17.81	16.65	15.1	16.3	0.02299	3.913	4.261	11.97	12.65	10.9	16.83	17.56	16.87
10489	6.814	7.098	7.279	8.783	7.867	8.153	10.62	9.608	10.29	16	16.48	16.5	6.778	6.785	6.748	1.8	7.552	7.762	10.65	11.05	10.93	15.55	14.83	15.86
7388	206.1	242.9	233.4	394.3	414.6	399.3	86.8	94.78	85.06	181.2	187.7	184.1	217.3	212.5	228	0.00765	413.5	401.5	70.93	67.45	72.56	190	168.5	164.2
387338	6.38	6.109	5.888	5.125	4.528	5.005	5.51	5.71	6.205	4.599	4.669	4.294	6.42	6.347	5.992	1.8	4.657	4.794	6.158	6.484	6.675	4.566	4.245	4.267
2166	5.078	6.326	5.857	8.666	7.112	7.898	18.51	17.15	17.45	4.022	5.348	4.505	4.961	4.367	4.917	1.8	6.89	6.958	16.46	16.03	18.51	5.465	4.304	4.723
729041	0.5389	0.3631	0.5859	0.04284	0	0.2014	1.989	1.434	1.955	0.03411	0	0.09389	0.4333	0.8518	0.4661	0	0.05695	0.199	1.417	1.222	1.799	0.06137	0.06735	0.1033
101929651	0.0378	0.1567	0.03653	0	0.08751	0	2.762	2.228	2.796	0	0.03706	0.03512	0.1768	0.05031	0	0	0.1065	0.1218	1.591	2.248	1.257	0.03444	0	0
127343	1.113	1.218	1.291	0.1888	0.1432	0.08766	1.313	1.53	1.877	0.5513	0.6793	0.4828	0.7909	1.317	1.056	0.108	0.1209	0.0753	1.527	1.272	1.439	0.6012	0.7669	0.7676
105378696	0	0	0	0	0	0	0	0	0	0	0	0	0.01969	0	0	0	0	0	0	0	0	0	0	0
100507423	2.042	2.171	2.092	0.7992	0.4849	0.5797	1.555	2	2.026	3.094	3.508	2.903	1.939	1.975	1.791	0	0.4721	0.6655	1.847	2.27	1.637	3.721	3.281	3.57
148930	0	0	0	0	0	0	0	0	0	0	0	0	0	0	0	0	0	0	0	0	0	0	0	0
8569	3.576	3.544	3.269	1.098	1.006	1.08	3.763	3.388	3.811	4.919	4.923	5.253	3.534	3.626	3.236	1.8	0.8852	0.9114	4.095	4.056	3.31	5.198	5.738	5.652
148932	1.544	2.3	2.266	3.019	2.747	3.001	3.864	4.072	4.295	6.979	7.275	7.28	2.123	1.96	1.632	0	3.392	3.501	4.744	4.554	4.277	7.62	7.861	7.661
105378697	0.1831	0.0434	0.02529	0.04992	0.07572	0.01738	0	0.02855	0	0.212	0.2052	0.1945	0.0306	0	0.181	0	0	0.0843	0.03146	0	0	0.04768	0.07848	0.02676
64756	17.05	16.27	18.22	28.3	28.49	28.4	12.8	12.94	12.39	39.55	39.41	39.84	16.19	16.87	17.08	0.01743	24.99	23.81	12.54	12.25	13.02	40.76	39.97	39.57
374973	0.02963	0.02458	0.02864	0.0377	0	0.03937	0.6229	0.6792	0.7419	0.1801	0.2034	0.2478	0.03466	0	0.1709	0	0.0334	0	0.7483	0.5975	0.3518	0.324	0.1481	0.1818
100130197	7.891	6.121	6.497	3.625	3.172	3.64	10.9	10.61	8.065	17.24	18.56	19.01	7.947	7.392	8.09	1.8	3.253	3.335	9.752	8.692	9.89	17.84	21.55	18.83
9813	18.2	16.26	16.96	8.506	8.471	8.308	20.11	19.14	18.93	38.26	36.74	37	16.45	16.86	17.32	0.169	6.706	6.512	18.93	18.61	19.49	37.31	39.16	37.64
105378698	1.407	0.9338	1.251	0.6445	1.108	1.047	4.001	3.379	3.267	4.277	3.919	4.656	1.448	1.124	1.493	0.108	1.206	0.4535	2.978	2.838	3.409	4.719	4.559	4.836
105378699	0	0	0	0	0	0	0.4583	0	0	0	0.1796	0	0	0	0	0	0	0	0	0	0	0	0.09156	0
1580	0	0	0	0	0	0	0.1178	0.08565	0.1563	0.1987	0.1539	0.1276	0	0	0	0	0	0	0.04718	0.1187	0.06988	0.1251	0.09808	0.0602
163720	0	0	0	0	0.01676	0	0	0.1264	0	0	0	0.0269	0	0	0	0	0	0	0	0	0	0	0	0
1579	0	0	0	0	0.01789	0.04105	0	0	0.03516	0.0313	0.04545	0.1005	0	0	0	0	0.02612	0.008297	0.03715	0	0	0.1267	0.07724	0.079
260293	0	0.01196	0	0.09172	0.09182	0.2395	0	0.04722	0.04923	0.6719	0.6646	0.603	0	0	0	0	0.2113	0.2633	0.06936	0.01454	0	0.6701	0.7642	0.6932
199974	0.01935	0.04815	0	0.02462	0.1792	0.08999	0.07749	0.2112	0.02202	0.05881	0.1139	0.1079	0.04526	0	0	0	0.02181	0	0.09308	0.05853	0.1149	0.03527	0.1161	0.09896
284541	0	0	0	0.1652	0.1253	0.1222	0.3142	0.3543	0.2586	0.01096	0.07429	0.09051	0	0.01441	0	0	0.0366	0.1046	0.2733	0.2728	0.1799	0.06902	0.09739	0.05534
105378701	0.08924	0.1586	0.1232	0.2108	0.4797	0.3472	0.5743	0.6401	0.4642	0.1033	0.1875	0.1896	0.05964	0.08486	0.05882	0	0.2299	0.2123	0.3679	0.2828	0.4844	0.1278	0.1275	0.1825
100874253	0.06456	0.1606	0.312	1.027	0.8221	1.115	0.4524	0.2818	0	0.3269	0.5697	0.6599	0.302	0.3437	0.4467	0	0.946	0.624	0.4657	0.1302	0.2299	1.412	0.9037	0.9243
10158	0	0	0	0	0.02947	0	7.799	7.392	7.649	8.975	9.387	9.511	0	0	0	0	2.468	2.653	8.449	8.778	10.82	8.862	8.452	8.697
6886	0.01149	0.0143	0.03333	0.007311	0.006653	0.007635	0	0	0	0	0.005636	0	0.04705	0.00765	0	0	0	0	0	0	0	0	0	0.005878
6491	18.7	17.58	17.75	7.211	8.561	7.499	13.19	11.7	13.11	11.17	11.6	11.44	18.52	19.37	19.18	0.169	6.884	7.068	12.61	11.77	12.26	10.8	11.03	11.1
51727	30.58	28.59	31.92	44.73	43.98	41.84	32.58	32.32	36.75	31.7	31.31	30.78	35.96	38.04	35.34	0.2633	43.43	35.24	35.51	32.92	32.32	30.12	31.39	30.23
102724077	0.8425	0.4933	0.5269	0.725	0.5738	0.6584	2.778	3.786	3.045	0.753	0.7776	0.8751	0.6376	0.5278	1.2	0	0.4749	0.2928	1.847	2.898	2.295	1.084	0.7433	1.064
2301	0.1207	0.02002	0.14	0	0.02794	0	0.2174	0.3161	0.08239	0.1711	0.1893	0.08971	0.08468	0.1606	0	0	0	0	0.05804	0.09733	0.02866	0.1539	0.09653	0.2468
84793	1.242	1.862	1.561	0.2164	0.3249	0.3615	4.358	4.269	3.987	1.051	0.7338	0.8693	1.551	1.426	1.785	0.108	0.1725	0.1827	4.335	4.321	4.079	0.8833	0.5952	0.8001
2306	0.3384	0.2807	0.3738	0.8507	0.9328	0.8992	0.7098	0.8266	0.9719	0.1959	0.2212	0.2396	0.2638	0.3432	0.1673	0	0.6085	0.5019	0.6007	0.7635	0.9184	0.1615	0.1128	0.2143
107984953	0	0	0	0.1841	0.05027	0.07692	0.4637	0.6319	0.6589	0	0	0	0	0	0	0	0.1305	0.1555	0.5918	0.6129	0.4812	0	0	0
388630	0.01102	0.01219	0.03905	0.03271	0.03189	0.009759	0.136	0.1924	0.1421	0.05208	0.06843	0.06826	0.01718	0.009779	0.008472	0	0.01242	0.01381	0.1634	0.1592	0.1352	0.07697	0.05876	0.04508
105379778	0	0	0	0.0564	0.0462	0.03534	0.05326	0.03871	0.03027	0.05389	0.03478	0.03296	0	0	0	0	0.004998	0.01905	0	0.02682	0.01053	0.04848	0.03547	0.03628
391037	0	0.04685	0.1365	0	0.06539	0	0	0.03082	0	0.2288	0.1662	0.105	0.06605	0.03759	0.09771	0	0	0	0	0	0.1006	0.2059	0.1977	0
200010	0.1029	0.08029	0.03508	0.04618	0.07354	0.04421	1.011	1.215	1.322	0.06741	0.1424	0.1068	0.01415	0.1208	0.1047	0	0.05115	0.04874	0.8221	0.7624	0.7255	0.06064	0.1633	0.1609
54558	0.5362	0.555	0.4767	0.3738	0.4643	0.473	1.031	1.138	1.045	0.3389	0.3702	0.4066	0.4565	0.434	0.3958	0	0.2804	0.4077	1.269	1.163	1.013	0.426	0.4332	0.4124
84871	0	0	0	0.0026	0	0	0	0.008923	0	0.01656	0.004008	0	0	0	0	0	0	0.006586	0	0	0	0.01117	0.01226	0.004181
79656	0	0	0	0	0	0	0	0	0	0	0.01521	0	0	0	0	0	0.01311	0	0	0	0	0.0212	0.007753	0
105378706	0	0	0	0	0	0	0	0	0	0	0	0	0	0	0	0	0	0	0	0	0	0	0	0
101929721	0	0	0	0	0	0	0	0	0	0	0	0	0	0	0	0	0	0	0	0	0	0	0	0
100874313	0	0	0	0	0	0	0	0	0	0	0	0	0	0	0	0	0	0	0	0	0	0	0	0
107984954	0	0	0	0.1635	0	0	0	0	0	0	0	0.1194	0	0	0	0	0	0	0	0	0.1526	0	0	0
105378708	0	0	0	0	0	0	0	0	0	0	0	0	0	0	0	0	0	0	0	0	0	0	0	0
1996	0	0	0	0.003307	0	0	0.01562	0	0	0	0	0	0	0	0	0	0.002931	0.002793	0	0	0.0247	0	0	0
105378709	0	0	0	0	0	0	0	0	0	0	0	0	0	0	0	0	0	0	0	0	0	0	0	0
107984955	0	0	0	0	0	0	0	0	0	0	0	0	0	0	0	0	0	0	0	0	0	0	0	0
105378711	0	0	0	0	0	0	0	0	0	0	0	0	0	0	0	0	0	0.03883	0	0	0	0	0.01807	0
105378710	0	0	0	0	0	0	0	0	0	0	0	0	0	0	0	0	0	0	0	0	0	0	0	0
105378712	0	0	0	0.003634	0	0	0	0	0	0	0	0	0	0	0	0	0	0.01534	0	0	0	0	0	0
63950	0.02031	0	0	0.1098	0.05292	0.06073	0	0	0.01156	3.148	2.659	2.662	0.01188	0	0	0	0.1488	0.1091	0.01221	0	0.07236	2.758	2.478	2.846
105378714	0.03988	0.03308	0	0	0.02308	0.02649	0	0.04353	0	0.7675	0.4693	0.4077	0	0	0.046	0	0	0	0	0.08041	0	0.5087	0.5582	0.8157
11124	9.036	9.184	9.867	13.09	12.95	12.4	13.48	13.05	14.02	6.793	6.758	6.891	8.652	9.19	8.876	0	12.28	11.44	12.63	12.36	12.06	6.187	6.319	6.628
105378715	0.06472	0.1074	0.02085	0.2813	0.3559	0.3439	3.822	3.167	3.351	0.1857	0.1164	0.1904	0.02523	0.01436	0.09952	0	0.1155	0.197	3.191	2.958	2.843	0.2064	0.09707	0.1986
112268262	0.2139	0.0887	0.2067	0.4762	0.619	0.4973	4.229	3.56	5.537	0.1625	0.05244	0.04969	0.3127	0	0.2467	0	0.4822	0.6605	4.179	4.097	4.317	0.1949	0.1069	0.1641
1031	3.86	2.799	3.505	3.676	3.537	3.015	2.912	3.662	2.715	3.379	4.356	3.515	2.994	3.253	2.617	1.8	2.503	1.948	2.682	2.483	2.925	4.047	4.635	4.483
100616189	0	0	0	0	0	0	0	0	0	0	0	0	0	0	0	0	0	0	0	0	0	0	0	0
102466656	0	0	0	0	0	0	0	0	0	0	0	0	0	0	0	0	0	0	0	0	0	0	0	0
284546	0	0	0	0	0	0	0	0	0	0	0	0	0	0	0	0	0	0	0	0	0	0	0	0
105378716	0	0.02992	0.01743	0	0	0	0.01805	0.01968	0	0.03654	0	0.0838	0.02109	0	0.0416	0	0	0.02906	0	0	0.06424	0.01643	0.09016	0.01845
26994	16.77	17.41	19.05	15.62	14.7	14.19	11.44	11	10.47	23.05	21.67	21.48	19.79	19.53	18.83	1.333	15.49	13.24	11.75	11.57	11.26	21.83	23.97	22.49
22996	3.298	3.506	3.417	0.6993	0.6474	0.8185	4.716	4.593	5.339	4.628	4.331	4.554	3.436	3.508	2.82	1.8	0.8654	0.7381	4.525	5.437	4.805	5.19	4.909	5.39
105378717	0.0211	0.07001	0	0.06711	0	0	0.507	0.8062	0.5043	0.1069	0.06208	0.09806	0	0	0	0	0	0	0.7105	0.851	0.5262	0.09614	0.2321	0.1295
102724097	0.1313	0.2178	0.2538	0.04176	0	0.08722	1.314	1.433	1.195	0.3325	0.515	0.427	0.4606	0.08739	0.3029	0	0	0.1058	0.7894	1.059	0.9353	0.5383	0.4595	0.5371
2060	13.99	12.96	12.74	14.31	14.13	14.58	13.96	12.21	13.87	9.669	8.869	8.494	14.09	14.33	13.94	0	12.6	13.72	13.41	13.61	13.33	8.624	9.109	8.715
105378720	0.01744	0.007233	0	0.0943	0.1615	0.1043	1.213	0.9709	1.151	0.09717	0.04276	0.06483	0	0	0.02012	0	0.1032	0.0843	0.8389	0.9671	0.8698	0.03178	0.0436	0.06243
441884	0.02937	0	0.08515	0.03736	0.085	0.07803	0.9408	1.154	0.5347	0	0.0288	0	0	0.03909	0	0	0.04966	0.1735	0.6003	0.7402	0.5579	0.05352	0.05873	0.1201
105378719	0	0	0.03666	0.2171	0.1537	0.252	0.6835	0.6624	1.079	0	0	0	0.1331	0	0	0	0	0.06111	0.6841	0.6883	0.6305	0	0	0.07759
114883	20.39	19.28	19.04	27.32	29.42	28.14	19.19	18.16	20.25	24.42	24.09	23.13	18.94	18.24	18.65	1.333	27.18	26.65	17.89	18.88	19.73	24.53	26.91	24.86
4898	68.58	64.1	64.6	20.42	21.85	21.29	36.5	36.29	35.99	44.15	42.84	43.07	66.11	66.3	67.52	0	19.12	20.66	34	34.59	35.19	44	42.95	41.89
105378721	35.26	31.62	33.04	8.589	9.558	9.38	13.98	13.22	11.5	23.84	21.79	21.58	36.19	37.6	35.78	37.77	7.785	10.15	10.11	13.38	12.73	20.81	20.6	19.26
100313892	36.16	26.39	35.65	2.76	2.931	4.324	10.14	3.947	4.938	32.23	34.75	43.69	38.06	31.77	38.37	5.54	2.446	2.33	7.827	5.833	13.74	40.86	40.5	37.72
5865	9.303	8.664	8.134	0.1218	0.1579	0.1575	0.364	0.2906	0.2734	7.012	6.371	6.753	9.683	8.9	8.718	1.8	0.1171	0.07673	0.1366	0.1473	0.1426	7.284	8.59	8.126
51060	20.33	19.16	20.32	17.35	17.71	16.72	14.84	14.89	16.26	16.97	15.92	16.39	19.42	17.81	19.36	1.198	17.85	16.96	14.89	15.88	16.16	16.04	15.39	15.57
112970	2.773	2.839	3.308	3.035	2.661	2.589	2.601	2.918	2.871	2.961	3.185	2.809	2.951	3.126	2.968	1.8	2.887	2.294	2.523	3.249	3.204	2.686	2.273	2.351
104355143	0.8731	0	0.1055	0.7636	1.453	0.9424	4.479	7.266	5.837	0.1105	0.3211	0.4057	0	0.2906	0.1259	0	1.107	0.7619	6.824	4.951	4.276	0.2983	0.5456	0.7813
91408	15.64	12.98	15.44	6.378	6.65	6.539	13.68	13.46	13.99	13.62	13.99	13.05	14.41	16.04	14.32	70.86	5.879	6.165	15.5	15.54	16.91	12.87	13.65	13.03
107984956	0	0	0	0	0	0	0	0	0	0	0.1781	0	0	0	0	0	0.1023	0.2926	0	0	0	0	0	0
9372	5.211	5.194	5.332	6.806	7.628	7.494	5.008	5.053	4.926	4.512	4.347	4.771	4.94	4.734	5.264	1.8	6.559	6.68	4.921	5.098	5.588	4.373	4.262	4.276
200014	3.637	4.469	4.069	2.894	2.411	2.907	5.73	5.47	5.953	4.736	4.66	5.07	4.903	4.09	4.055	1.8	2.507	2.665	5.676	6.823	6.669	4.848	4.55	4.782
4998	24.41	22.92	23.84	15.68	13.99	13.3	7.782	6.856	6.409	20.11	19.42	19.18	24.31	24.03	22.75	0.01277	14.15	13.38	6.445	5.979	6.256	17.86	18.62	17.35
84950	17.09	15.8	18.27	8.001	7.501	8.415	15.34	15.06	15.31	13.91	13.14	12.96	16.84	16.77	18.22	0.01743	7.462	7.483	14.46	15.5	13	12.23	13.14	12.25
23318	10.52	8.662	9.368	4.461	5.054	4.725	5.643	4.921	5.79	9.007	8.7	8.853	9.274	9.168	9.105	0	4.043	3.688	5.628	6.303	5.922	8.318	9.384	8.703
105378723	0	0	0.0226	0.2528	0.1489	0.1243	0.8192	0.8166	0.612	0.04737	0.06878	0.04346	0.08203	0.03113	0.1348	0	0.07907	0.226	0.7591	0.9429	0.3887	0.06391	0	0
2882	0	0	0	0.04417	0.06029	0	0	0	0	0	0	0	0	0	0	0	0.01957	0.07459	0	0	0	0	0	0
348378	0.009619	0.007978	0.01859	0.006118	0	0.01917	0	0.0105	0	0	0	0	0	0	0	0	0	0	0.01157	0	0	0	0	0
65260	23.61	22.01	22.51	15.01	15.19	14.6	12.85	13.04	13.39	13.14	12.44	12.87	23.7	22.89	23.68	11.43	15.9	14.45	11.23	11.33	10.67	10.63	9.96	10.72
79699	6.207	5.114	5.571	7.552	6.531	7.16	4.005	3.631	4.716	8.35	8.426	7.364	6.026	6.065	5.771	1.8	6.249	5.396	4.137	3.836	3.273	7.801	8.54	7.389
440590	0.02306	0	0.02228	0	0	0	0.02308	0.01678	0.008746	0.02336	0.03768	0	0	0.04093	0	0	0.004332	0	0	0	0.0365	0.01401	0.01537	0.0393
55268	2.875	3.2	3	0.8655	0.8541	0.9439	7.468	7.295	7.425	1.782	1.736	1.59	3.119	2.692	3.063	0	0.5082	0.5694	7.695	7.73	6.975	1.613	1.541	1.358
6342	12.78	11.61	12.3	17.95	18.34	18.25	11.91	11.89	12.69	17.95	17.64	17.57	11.4	12.44	11.94	0	15.78	15.38	11.66	11.46	11.79	16.9	17.02	16.45
127435	0.01071	0	0	0	0	0	0.01072	0	0	0.01085	0	0.009953	0.06263	0	0.01235	0	0.006037	0	0	0	0.01272	0.02928	0	0
6512	0	0	0.0202	0	0	0	1.422	1.026	1.07	0	0	0.00971	0	0	0	0	0	0	0.7287	0.8953	0.9552	0	0	0
105378724	0	0	0	0	0	0	0	0	0	0	0	0	0	0	0	0	0	0	0	0	0	0	0	0
1376	6.688	7.907	7.67	10.24	8.886	8.549	10.57	10.13	9.463	15.95	15.12	15.35	7.914	7.029	6.491	1.8	9.16	8.092	8.346	9.356	9.179	14.51	15.21	14.96
54987	13.56	15	14.53	12.89	10.91	13.01	12.78	14.15	13.2	12.96	12.79	13.59	12.32	13.12	12.94	0.02299	11.51	11.57	13.72	14.11	12.93	14.09	12.72	12.59
4116	69.99	81.25	75.25	41.75	43.79	41.35	31.19	25.84	27.09	53.63	48.35	49.69	79.42	69.19	76.9	27.37	46.63	40.8	28.39	27.35	25.41	45.16	45.27	47.63
100507564	0.9033	0.959	1.152	1.057	1.067	0.9601	2.894	2.563	2.549	0.8784	1.098	1.343	0.6761	0.9139	0.7084	0.108	0.9978	0.6792	2.172	1.676	2.016	0.7572	1.445	0.9608
7804	12.32	11.38	11.68	6.93	5.896	6.032	23.11	23.85	22.95	13.7	13.55	13.82	11.23	11	11.29	0.08907	5.681	5.764	20.31	17.06	16.22	13.24	13.33	13.05
105378728	1.318	1.496	1.14	0.9179	0.9398	1.014	6.307	7.648	6.711	1.56	2.096	1.87	1.136	1.182	1.2	0.108	1.025	1.006	4.655	3.945	3.262	1.96	1.901	1.902
105378726	0.1895	0.1987	0.1747	0.2937	0.3518	0.3372	6.398	6.693	6.373	0.5803	0.6366	0.5708	0.1503	0.1595	0.1633	0	0.2775	0.2375	3.615	3.314	3.274	0.5498	0.5881	0.5837
105378732	0.6021	0.2497	0.4364	0.04787	0.2178	0.09998	2.637	2.875	1.713	0.2287	0.738	0.4896	0.5281	0.5009	0.5208	0	0.2969	0.1617	1.357	1.29	1.608	0.7543	0.7525	0.6158
105378731	0.3202	0.1569	0.1969	0.05554	0.008424	0.009668	1.471	1.445	1.242	0.2506	0.1713	0.3246	0.01702	0.0775	0.1175	0	0.04101	0.01563	0.7	0.7043	0.7776	0.2387	0.3638	0.2233
105378730	0.3384	0.1276	0.2973	0.3327	0.1247	0.08175	2.895	1.914	1.715	0.7167	0.4827	0.3431	0.2519	0.6143	0.2839	0	0.1387	0.06609	1.998	1.83	1.315	0.5606	0.3384	0.5978
107984957	0	0	0	0	0	0	0	0.04944	0.02577	0	0	0	0	0	0	0	0	0	0.02723	0	0.01345	0	0	0
163742	0	0	0	0	0	0	0.6003	0.7552	0.6299	0.04673	0	0	0	0	0	0	0	0	0.3328	0.186	0.4382	0	0	0
105378733	0	0	0	0	0	0	0.3754	0.5729	0.256	0	0	0	0	0	0	0	0	0	0.1803	0.2268	0.08904	0	0	0
63948	0	0	0	0	0	0.02968	0	0.07315	0	0	0	0	0	0	0	0	0	0	0	0	0	0	0	0
148979	0.0378	0.01568	0.0548	0.006011	0.00547	0.009416	0.00473	0	0	0.004786	0.009267	0.01317	0.005526	0.00629	0.0327	0	0.007989	0.005075	0.005681	0.004763	0.00561	0.00861	0	0.0145
55706	35.7	30.53	34.6	45.6	45.77	43.09	20.3	19.65	21.45	27.94	26.58	27.08	35.53	37.25	35.62	10.7	42.42	39.53	19.16	17.5	17.67	25.28	26	25.06
54432	8.616	7.922	7.909	5.35	4.671	4.861	8.352	7.663	9.13	7.758	8.36	7.774	7.517	7.92	8.807	1.8	4.625	5.386	8.387	8.296	10.66	8.578	8.342	8.09
1733	0.2981	0.1521	0.2881	0.0875	0.1725	0.2285	0.2295	0.2503	0.287	0.6503	0.742	0.7245	0.2682	0.2137	0.1587	0	0.06462	0.1355	0.4136	0.208	0.2178	0.5432	0.6419	0.6801
51668	28.72	28.05	28.69	48.65	48.57	47.89	9.861	11.18	13.14	130.2	124.2	123.6	27.17	29.19	28.91	4.411	57.75	52.64	11.06	9.008	10.45	125.7	138.6	127.8
115353	33.05	31.89	34.27	31.57	31.98	33.03	14.63	16.46	15.7	66.49	64.46	67.02	31.39	34.88	35.19	10.7	35.78	36.35	16.93	18.97	17.25	66.74	66.34	62.27
388633	0.1078	0.0149	0.08678	0.4227	0.5094	0.5488	0	0	0	1.601	1.708	1.869	0.021	0	0.06214	0	0.2531	0.6076	0.02159	0	0	2.209	2.424	2.7
9528	6.624	6.213	6.571	23.66	25.4	24.86	16.33	16.39	16.67	18.41	17.41	18.09	6.569	6.678	7.003	1.8	21.91	22.04	17.86	17.22	16.31	18.84	17.86	18.35
127428	1.675	1.499	1.681	0.7938	0.9114	1.134	1.328	1.343	1.424	1.853	1.618	1.733	1.64	1.461	1.572	0.108	0.9804	0.7781	1.406	1.161	1.333	1.618	1.746	1.72
100616315	0	0	0	0	0	0	0	0.6128	0	0	0	0	0	0	0	0	0	0.6031	0	0	0	0	0	0
200008	0.07623	0.06322	0.02947	0	0	0.01013	0.03052	0	0	0.03088	0	0.01417	0.1426	0.06088	0.07033	0	0	0	0	0.01537	0	0	0	0.01559
606495	3.895	3.703	4.008	0.9795	0.9438	1.079	2.863	2.302	2.452	3.742	3.807	3.475	4.041	3.841	3.895	1.8	0.9481	0.8896	2.311	2.492	2.52	3.567	3.176	3.209
51253	56.87	62.05	61.12	44.13	38.2	42.23	48.26	50.5	49.56	65.54	68.22	61.45	62.11	61.48	62.37	0	42.13	39.68	45.42	47.07	47.35	64.11	64.78	64.78
23648	8.568	8.96	9.207	1.253	1.287	1.239	9.432	9.087	8.383	7.238	6.934	7.188	8.208	9.386	8.97	0	1.224	1.341	9.022	9.275	9.009	7.269	7.323	7.685
619518	0.3419	0.2971	0.2518	0.1243	0.1791	0.3136	1.825	1.83	1.519	0.3628	0.3832	0.3782	0.1904	0.3034	0.3192	0	0.08258	0.1749	1.566	1.329	1.314	0.4005	0.3581	0.4829
105378735	0	0	0	0.09138	0	0.06363	0	0	0	0	0	0.0445	0	0	0	0	0	0	0	0	0	0	0	0
105378734	0	0	0	0.09098	0	0.06334	0	0	0	0	0	0.04431	0	0	0	0	0	0	0	0	0	0	0	0
26027	2.519	2.665	2.291	2.556	1.988	2.248	4.8	4.217	4.277	2.518	2.248	2.397	1.94	2.157	1.85	0	1.479	1.453	4.705	4.562	4.895	2.461	2.342	2.373
338094	1.787	1.913	1.325	9.104	8.478	8.722	3.681	3.197	3.475	1.873	1.854	2.336	1.628	1.715	1.845	0.108	4.953	5.779	3.322	3.288	3.108	2.044	1.932	2.018
100527960	4.431	4.383	4.49	2.963	2.746	2.783	1.846	1.892	1.861	2.303	2.268	2.222	4.755	4.892	4.547	1.8	3.063	3.128	1.904	1.944	2.151	2.333	2.124	2.059
374977	0.02905	0.1044	0.0468	0.07392	0.06167	0.07077	0.2327	0.1903	0.2755	0.00981	0.01899	0.018	0.03398	0.02578	0.01117	0	0.05458	0.03641	0.4658	0.4198	0.46	0.02647	0.02905	0.04953
7268	12.04	11.78	12.16	7.967	7.477	7.492	4.709	4.842	4.643	6.316	6.167	6.06	12.94	13.33	12.41	0	8.335	8.506	4.349	4.598	5.056	6.364	5.772	5.54
25973	4.963	4.281	5.024	2.88	2.464	2.382	3.789	4.033	3.895	4.88	4.511	4.982	4.046	3.592	4.846	1.8	2.246	2.578	3.593	3.433	3.14	4.406	4.364	4.427
55001	0.272	0.192	0.151	1.263	1.052	1.15	3.517	3.424	3.51	0	0	0	0.1692	0.2157	0.1602	0	1.269	1.069	3.278	2.783	3.017	0	0	0
163747	0.01429	0.04741	0.01381	0.07272	0.03309	0.03797	0.2289	0.234	0.2765	0	0	0	0.08356	0.05707	0	0	0.05638	0.0614	0.06873	0.1297	0.1357	0.01302	0.04287	0.01462
1718	79.26	82.56	77.35	44.32	41.17	41.31	79.84	85.34	76.72	109.3	109.7	109.6	80.74	81.12	82.99	27.37	43.78	45.3	73.18	67.61	62.33	104.9	97.66	104.6
107984958	0.5516	0.4159	0.2908	0.287	0.1838	0.1887	0.5856	0.6567	0.4565	0.4233	0.6064	0.6058	0.2737	0.2892	0.2892	0	0.1696	0.1167	0.6632	0.6235	0.774	0.5787	0.6518	0.6838
107985760	0	0	0	0	0	0	0	0	0	0	0	0	0	0	0	0	0	0	0	0	0	0	0	0
105378736	0	0	0	0	0	0.07391	0.02785	0	0.09496	0	0	0.02585	0	0	0	0	0	0.01494	0	0	0	0	0	0
199964	0.2499	0.1913	0.1858	0.09781	0.07788	0.06384	0.2886	0.3147	0.2187	0.2142	0.2827	0.2322	0.1798	0.1023	0.266	0	0.065	0.1032	0.2311	0.1938	0.1598	0.5079	0.4036	0.3539
7809	0	0	0	0	0	0	0.008752	0.01909	0.02487	0.008856	0.004287	0	0	0	0	0	0	0.002348	0.005257	0.004407	0.00519	0	0	0
255738	14.29	15.32	15.04	13.42	12.19	12.24	0.5927	0.5486	0.2797	4.401	5.269	4.588	13.98	13.01	13.8	70.86	13.68	14.25	0.3895	0.09009	0.4377	4.824	5.16	5.244
23358	13.35	11.6	12.03	12.06	12.18	12.27	21.35	21.39	22.14	6.631	6.354	6.303	12.54	12.96	12.69	0	10.91	11.52	19.38	20.94	19.51	5.349	6.283	5.785
100507634	0.25	0.2592	0.2618	0.03976	0.04824	0	0.146	0.1819	0.1185	0.401	0.5312	0.2904	0.09747	0.2496	0.07209	0	0.07046	0.07833	0.1754	0.168	0.2969	0.3038	0.375	0.554
109729135	0	0	0	0.04254	0	0.08886	0	0	0	0	0	0	0	0	0	0	0	0	0	0	0	0	0	0
100616272	0	0	0	0	0	0	0	0	0	0	0	0	0	0	0	0	0	0	0	0	0	0	0	0
105378740	0	0	0	0.01795	0	0	0	0	0	0	0	0	0	0	0	0	0	0	0	0	0	0	0	0
105378739	0	0	0	0	0	0	0	0	0	0	0	0	0	0	0	0	0	0	0	0	0	0	0	0
105378738	0	0	0	0	0	0	0	0	0	0	0	0	0	0	0	0	0	0	0	0	0	0	0	0
105378737	0	0	0	0	0	0	0	0	0	0	0	0	0	0	0	0	0	0	0	0	0	0	0	0
105378741	0	0	0	0.003974	0	0	0	0	0	0.006329	0	0	0	0	0.007207	0	0	0.003356	0	0	0	0	0.006248	0
105378744	0.2349	0	0	0	0	0.05201	0.07838	0.2564	0.2673	0.3172	0.3839	0.291	0	0	0	0	0.1324	0	0.5649	0.07893	0.09296	0.214	0.548	0.2402
8613	1.239	1.146	1.159	4.188	3.554	3.62	1.514	1.494	1.231	4.714	4.117	4.81	1.159	1.51	0.8421	0.108	3.123	3.137	1.191	1.472	1.378	4.229	4.628	4.4
101929935	0	0	0	0.05539	0.05041	0	0	0	0	0	0	0	0	0	0	0	0.04908	0.04677	0	0	0	0	0	0
5563	0.8366	0.5563	0.6411	2.461	2.417	2.465	0	0	0	0	0.003614	0	0.8533	0.9076	0.6971	0	2.033	1.932	0.004431	0	0	0	0	0.007538
199920	0.02153	0.0119	0	1.543	1.599	1.568	0.02155	0	0.008166	0.02181	0.02111	0.02668	0	0.009553	0	0	1.003	0.9096	0	0	0	0.02616	0.03588	0.02936
731	0	0	0	0	0.009551	0	0	0	0	0	0	0	0	0	0	0	0	0	0	0	0	0	0	0
732	0	0	0	0	0	0	0	0	0	0	0	0	0	0	0	0	0	0.008564	0	0	0	0	0	0
105378745	0	0	0	0	0	0	0	0	0	0	0	0	0	0	0	0	0	0	0	0	0	0	0	0
112267900	0	0	0	0	0	0	0	0	0.004899	0	0	0	0	0	0	0	0	0.002312	0	0	0	0	0	0
1600	0	0	0.02135	0.003513	0	0	0	0	0	0	0	0	0	0	0	0	0	0.005932	0	0.005568	0	0.005032	0	0
105378748	0	0	0	0	0	0	0	0	0	0	0	0	0	0	0	0	0	0	0	0	0	0	0	0
105378747	0	0	0	0	0	0	0	0	0	0	0	0	0	0	0	0	0.00468	0.00223	0	0	0	0	0	0
101926890	0	0	0	0	0	0	0	0	0	0	0	0	0	0	0	0	0	0	0	0	0	0	0	0
105378746	0	0	0	0	0	0	0.005618	0	0	0	0	0	0	0	0	0	0.003163	0	0	0	0	0	0	0
107984960	0	0	0	0.009256	0.01516	0.02513	0.1602	0.162	0.2053	0.005896	0.02283	0.002705	0	0	0	0	0.01312	0.02032	0.2135	0.1438	0.1417	0.005304	0.01164	0.002977
115209	15.09	12.34	14.63	28.4	31.77	29.06	9.732	10.16	12.34	6.085	6.498	6.925	15.12	12.48	13.86	0.02299	26.6	24.32	9.953	9.685	9.038	6.957	6.855	5.886
4070	3.869	3.714	3.58	0	0	0	6.619	5.886	6.537	30.26	29.89	33.23	3.126	2.684	2.812	1.8	0	0	6.512	5.862	6.57	39.99	39.17	39.13
114803	13.25	10.8	12.07	4.852	5.497	5.286	13.51	11.22	11.65	10.23	9.161	10.07	13.78	13.66	12.7	0	4.224	4.097	13.23	12.33	11.46	8.803	9.361	9.176
112268263	0	0	0	0.008735	0	0.01825	0.08249	0.05996	0.2032	0.01391	0	0.06381	0	0	0	0	0	0	0.1156	0.05538	0.09784	0.01251	0.02746	0
105378751	0	0	0	0.03393	0.04889	0.02362	0.08454	0.06792	0.07081	0.009005	0	0	0	0	0	0	0.007516	0.007161	0.05879	0.08066	0.06861	0	0.004444	0
3725	3.013	3.249	2.988	6.558	6.439	6.719	27.83	28.08	28.37	9.343	8.993	9.326	6.941	7.918	6.301	0	8.233	8.429	32.28	34.17	34.18	13.44	13.14	14.99
100131060	0	0	0.03672	0.3142	0.3079	0.2272	0.2282	0.1244	0.4756	0.2694	0.1863	0.1766	0.04444	0.1012	0	0	0.1499	0.102	0.3198	0.2298	0.3158	0.06924	0.2659	0.1166
101926907	0.0268	0.05558	0.04533	0.1534	0.2715	0.2137	0.9525	1.214	1.075	0.2443	0.3154	0.2179	0.06269	0.1249	0.03091	0	0.08686	0.1152	0.6929	0.7769	0.9149	0.287	0.3685	0.2947
107984961	0	0	0	0	0.06593	0.02522	0.07601	0.1243	0.0864	0	0	0	0	0	0	0	0	0.02039	0.04565	0	0	0.03459	0	0
105378753	0.02423	0.0268	0.03903	0.05651	0.05143	0.01073	0.2345	0.2204	0.193	0.1391	0.1505	0.07506	0.04723	0	0	0	0.04097	0.05639	0.2719	0.3094	0.2877	0.05888	0.05653	0.05783
101926925	0	0	0	0	0	0.06018	0	0	0	0.09177	0	0	0	0	0	0	0	0	0	0.09133	0.3227	0	0	0
729467	0	0	0.03954	0	0	0	0	0.0893	0.09311	0	0	0.03802	0	0	0	0	0	0	0	0	0	0.03728	0	0
105378756	0.07032	0.162	0.1208	0.1739	0.07237	0.109	0.133	0.1706	0.1067	0.1108	0.1456	0.138	0.05483	0.04161	0.1172	0	0.1453	0.1007	0.1221	0.126	0.06494	0.121	0.1406	0.2158
55277	0.3333	0.2561	0.3391	0.7276	0.7576	0.7878	1.282	1.149	1.166	0.4229	0.406	0.4565	0.3406	0.2242	0.3602	0	0.7218	0.7029	1.063	0.9622	1.058	0.4668	0.3859	0.3876
100616409	0	0	0	0	0	0	0.6102	0	0	0	0	1.699	0	0	0	0	0	0	0	0	0	0	0	0.6235
101926944	0.3214	0.2666	0.07766	0.05111	0	0	0.3218	0	0	0	0.394	0.07468	0.188	0.107	0	0	0	0.04316	0.2899	0.4051	0.09541	0.2197	0.08035	0
105378758	0	0.2194	0.08521	0.05608	0.1021	0.1757	0.4413	0.2887	0.4013	0.1786	0.3458	0.4096	0	0.1174	0	0	0	0	0.212	0.2666	0.6281	0.1607	0.08815	0.1803
51361	7.534	6.81	7.012	10.2	11.49	10.33	8.664	8.334	9.285	19.35	18.7	18.38	7.061	6.545	6.392	1.8	8.428	7.087	8.279	8.72	8.067	17.35	18.28	17.03
1573	0.6229	0.4306	0.3211	26.94	24.27	24.84	0.2287	0.1133	0.5198	21.81	20.32	21.63	0.3157	0.5252	0.3113	0	21.02	19.48	0.1248	0.1884	0.07396	21.91	21.36	20.32
127795	0	0	0.04238	0.0186	0.02539	0.02913	0	0	0	0	0.01434	0	0.0171	0	0	0	0	0.03925	0	0	0	0	0	0
105378760	0	0	0	0.04671	0.04251	0	0	0	0	0	0	0	0	0	0	0	0	0	0	0	0	0	0	0.07512
107984963	0	0	0	0.03723	0.03388	0	0	0	0	0	0	0	0	0	0	0	0.03299	0.03144	0	0	0	0	0	0
105378761	0	0	0	0.08183	0	0	0	0	0	0	0	0	0	0	0	0	0.02417	0	0	0	0	0	0	0
107984962	0	0	0	0.007768	0.03535	0.008113	0	0	0	0	0	0	0	0	0	0	0	0	0	0	0	0	0	0
107985379	0	0	0	0.0666	0.06061	0.1739	0	0	0	0	0	0	0	0	0	0	0	0.1687	0	0	0	0	0	0
105378763	0	0	0	0.622	0.4054	0.474	0.02646	0	0.04511	2.958	2.644	3.217	0	0	0	0	0.3799	0.3974	0	0.06661	0.07845	2.854	3.224	2.852
101926964	0	0	0	0.06947	0.0843	0.1209	0.01822	0	0	0.07376	0.01785	0.03383	0	0	0	0	0.06156	0.06844	0	0	0	0	0.0364	0.05586
105378764	0	0	0	0	0	0	0	0	0	0	0	0	0	0	0	0	0	0	0	0	0	0	0	0
100996570	0	0	0	0	0	0	0	0	0	0	0	0	0	0	0	0	0	0	0	0	0	0	0	0
4774	4.278	3.401	3.78	2.09	2.299	2.295	8.258	8.26	8.511	4.19	3.938	3.571	4.06	3.977	4.13	1.8	1.959	1.782	8.106	8.337	7.88	3.755	3.87	3.674
645030	0	0	0	2.423	2.331	2.892	7.737	7.128	8.299	0	0.3202	0	0	0	0	0	0.7976	1.345	5.628	5.926	5.816	0	0	0
105378766	0.2266	0	0.0365	0.02402	0	0	0	0	0	0	0.03703	0	0.1325	0	0.1307	0	0.04257	0.04056	0	0	0	0	0.03776	0
107984964	0	0	0	0	0	0	0	0	0	0	0	0	0	0.05145	0	0	0	0	0.04648	0.03897	0.1836	0	0	0
414927	0	0	0	0	0	0	0.06791	0	0	0	0	0.02101	0.02645	0	0	0	0	0	0.02719	0	0.0537	0	0.02261	0.02313
83941	7.373	7.263	7.649	9.57	11.93	12.03	10.48	7.85	9.588	8.108	8.735	7.69	8.622	9.254	8.503	1.8	10.43	10.15	9.155	9.738	9.611	7.814	9.658	8.279
10207	6.433	6.05	5.657	14.98	14.97	15.18	29.1	27.85	28.62	8.542	8.427	8.243	5.928	5.613	5.352	1.8	14.24	14.89	28.98	29.45	27.94	8.283	9.341	8.696
113219465	0	0	0	0.5322	0.2422	0.5558	2.932	4.109	2.856	0	0.4102	0	0	0	0	0	0	0.2247	3.521	3.374	2.484	1.144	0.8366	0
107984965	0.016	0	0.03093	0.2137	0.2871	0.2445	2.306	2.672	2.039	0	0.01569	0.01487	0	0	0	0	0.09919	0.05156	2.386	2.758	2.071	0.01458	0.032	0.01636
100422902	0	0	0	0	0	0.3831	1.154	0	0.6562	0	0	0	0	0	0	0	0	0	0.6934	0.5813	0	0	0	0
100422946	0	0	0	0	0	0.4168	1.256	0	0.7141	0	0	0	0	0	0	0	0	0	0.7545	0.6326	0	0	0	0
54596	0.02165	0	0	0.006885	0	0	0	0	0	0	0	0.03018	0.01266	0	0.01248	0	0	0	0	0	0	0.009863	0	0
163782	0	0	0	0.01323	0.0281	0.01382	0	0	0	0.03512	0.0476	0.03222	0	0	0	0	0.01954	0	0	0	0	0.06318	0.02773	0.02127
105378768	0	0	0.04278	0	0.01281	0	0.02216	0.1208	0.3022	0.02242	0.0217	0.04113	0	0	0	0	0	0.01189	0	0.1116	0.1314	0	0	0.04527
7398	25.92	21.32	24.21	52.61	53.43	48.91	21.61	22.13	24.51	36.83	35.19	34.34	27.69	28.16	26.95	4.232	52.21	43.57	26.38	23.81	22.03	31.76	34.78	30.37
85440	9.576	9.03	8.855	9.605	9.657	9.108	7.213	6.875	8.087	8.961	8.337	8.381	10.03	9.959	9.885	1.8	8.286	8.134	6.679	6.852	6.296	7.805	8.806	7.813
27329	0.0875	0.03629	0.05638	0.3989	0.5571	0.5619	0.7299	1.082	1.012	0	0.0572	0.04066	0.03411	0	0.03364	0	0.3863	0.3289	0.754	0.838	1.039	0.05315	0.1167	0.01492
84938	2.958	2.942	3.342	2.989	3.504	3.18	1.065	1.276	1.202	4.188	4.197	3.663	3.497	3.122	2.947	1.8	2.385	2.506	0.9401	1.121	0.8996	3.437	4.094	3.157
105378769	0	0	0	0	0	0	0	0	0	0	0	0	0	0	0	0	0	0	0	0	0	0	0	0
199899	0.2345	0.1361	0.1813	0	0.01357	0	0	0	0	0.0475	0	0	0.2468	0.06242	0.1622	0	0	0.02518	0.05638	0	0	0	0	0
105378770	0	0	0	0.09391	0	0	0	0	0	0	0	0	0	0	0	0	0	0	0	0	0	0	0	0
100996301	0.3801	0.5732	0.4675	0.2857	0.44	0.3443	0	0	0	0.455	0.03388	0.1605	0.2829	0.9659	0.5978	0	0.2532	0.167	0	0	0	0.5352	0.2073	0.3534
27022	0.01666	0.01381	0.0161	0	0	0	0	0	0	0	0	0	0.09739	0.02217	0.05763	0	0.01877	0.01789	0	0	0	0	0	0
102464823	0	0	0	0	0	0	0	0	0	0	0	0	0	0	0	0	0	0	0	0	0	0	0	0
29929	6.673	5.514	5.854	5.306	4.754	5.03	4.355	3.922	4.615	4.264	3.511	3.971	6.063	6.543	6.498	1.8	5.251	4.404	4.352	3.959	3.505	3.473	3.734	3.019
23421	9.607	8.843	10.19	10.43	11.61	11.23	5.865	6.069	6.184	6.747	7.049	6.701	10.55	9.813	10.82	0.08907	10.55	9.026	6.396	5.351	5.241	5.829	5.789	6.074
102724319	0	0.1211	0	0.1625	0.2324	0.1212	1.608	1.036	1.371	0	0.03579	0.1018	0	0	0	0	0.2469	0.3333	0.8339	1.546	1.257	0.06652	0.0365	0
84455	1.913	1.716	2.506	1.374	1.845	1.788	1.461	1.508	1.322	1.04	0.8961	1.073	1.574	2.009	1.609	0	1.749	1.472	1.567	1.257	1.329	1.123	1.147	0.9708
79469	0.206	0.1282	0.224	0.3931	0.3876	0.1882	1.109	0.5059	0.9377	0.313	0.5303	0.4068	0.3915	0.3085	0.1485	0	0.2032	0.09681	1.146	0.6231	0.6727	0.352	0.515	0.2897
5236	11.56	10.86	10.78	5.423	4.782	4.889	5.044	6.122	5.327	34.75	35.97	34.63	10.44	9.938	10.51	0.08907	4.865	5.177	5.724	5.989	5.196	33	34.74	35.99
105378771	0	0.03153	0.01837	0	0	0	0.07611	0.06224	0.1081	0.03851	0.05592	0.08832	0	0	0	0	0.02143	0	0.02285	0.115	0.04514	0	0.019	0.07776
4919	0.4582	0.3413	0.3854	0.3508	0.3389	0.4566	12.72	12.28	12.16	3.494	3.362	3.469	0.5557	0.4462	0.4893	0	0.6241	0.5582	12.33	13.33	12.47	3.239	3.538	3.497
105378772	0	0	0	0	0	0	3.508	3.583	4.325	0	0.0726	0	0	0	0	0	0.01391	0	3.828	4.08	3.399	0	0.04935	0.02524
101927034	0	0	0	0.007856	0.03575	0.008204	3.833	3.572	4.287	0.02502	0.01211	0.03443	0	0.01644	0	0	0	0.01327	4.47	3.997	3.534	0.01125	0.01235	0.02526
105378773	0	0	0	0	0	0	0.2733	0.2255	0.2519	0	0	0	0	0	0	0	0	0.01981	0.08872	0.1116	0.2541	0	0	0
148581	0	0	0	0	0	0	0	0.009335	0	0	0	0	0	0	0	0	0	0.009187	0	0.008623	0	0	0.008552	0.008748
105378774	0	0	0	0	0	0	0	0	0	0	0	0	0	0	0	0	0	0	0	0	0	0	0	0
107984966	0.03855	0.09591	0.149	0.02452	0.1339	0.07682	0	0	0	0.03904	0.0378	0.07164	0.2254	0.05131	0.04446	0	0.04345	0.1035	0	0	0	0.03512	0.1542	0.07885
57685	3.945	4.712	4.281	1.371	1.388	1.423	0.01968	0.007152	0.01491	2.462	2.268	2.302	4.314	4.065	4.006	1.8	1.315	1.538	0.02364	0.01982	0.04668	2.364	2.339	2.024
100616338	0	0	0	0	0	0	0	0	0	0	0	0	0	0	0	0	0	0.2976	0	0	0	0	0	0
55225	15.41	13.88	14.87	10.68	10.53	10.54	12.4	11.64	11.63	8.935	8.452	8.923	13.98	15.53	14.6	0.02299	9.542	8.37	10.25	10.13	9.252	8.037	8.916	8.419
3716	22.63	20.48	21.01	17.31	16.78	16.46	17.12	16.35	18.9	34.8	33.66	33.42	20.41	21.45	21.83	9.461	23.6	23.33	18.29	20.5	18.01	33.8	37.59	34.99
101927084	0	0.1312	0	0.05031	0.06867	0.2364	0.5147	0.5611	0.585	0.04006	0.1551	0.03675	0	0	0	0	0.06687	0	0.4755	0.5582	0.1409	0.07207	0.1582	0.1213
100500854	1.455	1.207	2.343	1.851	1.684	3.543	1.456	3.705	1.655	1.473	2.378	0.4506	1.134	0	1.119	0	1.913	2.344	3.498	2.933	2.303	1.767	1.939	3.472
406893	0	0	0	0	0.988	0	0	0	0	0	0	0	0	0	0	0	0.3207	1.833	0	0	0.6755	0	0	0
205	11.73	10.32	10.81	7.937	7.144	7.147	7.718	7.439	6.816	10.72	11.73	11.98	11.06	11.1	10.2	0.08907	8.901	8.506	6.325	6.723	6.756	10.49	11.59	11.22
9829	3.447	3.206	2.978	0.9629	0.7902	0.9158	1.63	1.49	1.484	0.6572	0.5302	0.6155	3.802	3.257	3.461	0	0.8532	0.7549	1.552	1.063	1.388	0.6527	0.7028	0.5253
102724416	0.006954	0.01442	0.04368	0.02211	0.04428	0.05774	0.04177	0.1214	0.1503	0	0.006819	0	0.03253	0.01389	0.04411	0	0.0196	0.01307	0.07943	0.1157	0.07431	0.006336	0.01043	0.01067
112268227	0	0	0	0.03587	0.03672	0.04682	0.02822	0.09231	0.07219	0	0	0	0	0	0	0	0.02384	0.01893	0.07628	0.1208	0.05021	0	0.007047	0.007209
3953	2.326	1.838	1.726	1.245	1.247	1.219	2.697	2.244	2.507	1.088	0.9629	0.9239	2.103	1.699	1.947	0.108	0.8059	0.8734	2.848	2.37	2.784	0.9674	0.9327	0.9729
54741	5.842	5.019	5.554	3.838	3.926	3.858	9.614	9.246	9.284	7.629	7.795	7.557	6.394	5.957	5.834	1.8	3.121	3.498	7.925	8.953	8.632	8.108	8.366	7.694
5142	23	21.51	21.94	0.7432	0.6646	0.8033	0.1428	0.2076	0.1855	0.0757	0.01999	0.05682	22.2	21.83	22.35	9.461	0.6318	0.7771	0.1961	0.3082	0.1694	0.05571	0.04755	0.05559
101927139	0	0	0	0.2381	0.05417	0	1.311	0.5107	0.4259	0	0	0	0	0	0	0	0	0.1005	0.5626	0.1887	1.111	0	0	0
105378776	0.2358	0.2933	0.6835	0.15	0	0	0	0	0	0	0	0	0.2757	0.1569	0.9517	0	0	0	0	0	0	0.1074	0	0
84251	0.08373	0.02718	0.03167	0	0	0	0	0	0	0	0	0	0.02555	0.04362	0.04199	0	0	0.001955	0.004378	0	0	0	0	0
100422871	0	0	0	0	0	0	0	0	0	0	0	0	0	0	0	0	0	0	0	0	0	0	0	0
200132	0	0	0	0	0	0	0	0	0	0.0324	0.01568	0.02973	0	0	0	0	0	0	0	0	0	0.05829	0.01599	0.01636
10022	0	0	0	0	0	0	0	0	0	0.1806	0	0.1105	0	0	0	0	0	0	0	0	0	0	0.1783	0.06078
79819	0.6314	0.4156	0.6586	0.4143	0.6613	0.5459	1.104	0.6344	0.6386	0.8527	0.6486	1.173	0.7501	0.7337	0.5664	0	0.514	0.4575	0.6869	0.6365	0.7139	0.977	1.172	1.127
57708	6.922	6.498	6.643	9.537	9.527	9.143	8.421	8.545	9.524	8.193	7.677	7.305	7.872	7.845	7.586	1.8	8.798	9.001	8.648	7.818	7.463	7.302	7.626	7.687
23169	3.577	2.878	3.122	4.02	3.356	3.493	3.644	3.074	3.218	2.812	2.806	2.834	3.068	2.88	3.111	1.8	2.912	2.491	2.827	2.53	2.481	2.52	2.651	2.422
400757	0	0	0	0	0	0	0	0	0	0	0	0	0	0	0	0	0	0	0	0	0	0	0.03207	0
149233	0	0	0	0.02334	0.02124	0	0.08573	0.01335	0	0	0	0	0	0	0	0	0	0.01971	0.01471	0	0	0.01115	0	0
3595	0.1983	0.1382	0.1073	0.04541	0.1148	0.1528	1.588	1.654	1.842	0.4259	0.2878	0.3096	0.1206	0.1373	0.1647	0	0.07601	0.08947	1.555	1.567	1.507	0.3614	0.5314	0.2677
105378779	0.6275	0.3123	0.1213	0.8781	0.3632	0.667	7.287	8.219	5.284	1.017	1.846	1.166	0.2935	0.3341	0.8685	0	0.6366	0.674	5.131	4.681	4.47	1.83	0.6274	0.6418
26135	105.7	99.42	106	80.56	81.18	78.95	62.3	61.97	64.04	100.5	97.66	97.93	106.7	109.6	105.8	0.6218	81.12	76.38	57.65	54.16	48.8	94.67	93.01	91.71
102724481	0	0	0	0	0	0	0	0	0	0	0	0	0	0	0	0	0	0	0	0	0	0	0	0
105378780	0	0.0742	0	0	0	0	0.08955	0	0	0	0.08772	0	0.2092	0	0	0	0	0.04804	0.3227	0.1804	0	0	0	0
1647	17.45	16.36	16.35	17.22	18.16	17.15	9.858	12.3	11.49	24.9	23.89	22.82	17.46	16.39	15.83	0.169	17.04	16.24	15.33	15.4	12.07	28.36	29.63	30.76
55970	28.69	23.73	25.84	18.93	19.37	18.73	34.33	34.19	35.93	20.1	19.65	20.6	28.15	29.65	28.78	0.07535	17.87	15.66	34.56	35.29	35.21	20.33	22.56	19.21
105378781	0	0.04337	0.05054	0.09978	0.2573	0.2258	2.696	3.653	3.689	0.2648	0.1282	0.1215	0.06116	0.06961	0.1206	0	0.28	0.04213	3.081	2.847	2.142	0.04765	0.1569	0.2942
100289178	0.6457	0.3938	0.569	0.9663	0.6486	0.492	2.623	2.736	2.809	0.9233	0.6332	0.653	0.4442	0.3034	0.2847	0	0.5138	0.6833	3.014	3.006	3.021	0.6402	0.6456	0.738
9077	0.6039	0.4318	0.4428	0.2649	0.3014	0.249	0.2293	0.1364	0.1185	0.2742	0.3063	0.329	0.2679	0.2495	0.1681	0	0.03521	0.1007	0.1502	0.105	0.1731	0.3605	0.3332	0.3408
79971	11.54	11.22	12.18	9.641	9.807	9.309	28.59	29.16	28.02	21.85	21.58	21.97	11.33	11.29	11.18	0	8.727	9.666	27.19	28.73	30.77	22.46	21.85	21.03
100302279	0.4588	0	1.33	0.5837	0.2656	0.9144	3.215	15.02	12.01	0	0	0.4264	0	0	1.058	0.108	0.5172	0	10.48	11.56	14.16	0.4181	0.4588	1.408
105378782	0	0	0	0	0	0	0	0	0	0	0	0	0	0	0	0	0	0	0	0	0	0	0	0
6121	8.497	7.286	7.74	0.09129	0.06646	0.0286	0	0	0	0.01454	0	0	7.486	6.955	8.492	1.8	0.05663	0.2312	0	0.02894	0	0	0	0
55635	28.67	24.16	27.68	27.37	28.1	27.1	12.18	11.21	12.66	16.44	15.58	16.28	26.39	27.06	25.14	0.1181	27.58	23.26	9.78	9.523	10.13	15.86	16.87	15.83
101927220	0.2395	0.5393	0.2976	0.6094	0.3565	0.4092	0.4796	0.1494	0.3115	0.1386	0.1007	0.0954	0.08004	0.09111	0.3157	0	0.4243	0.4411	0.08229	0.276	0.3657	0.06236	0.06843	0.035
107984967	0	0	0	0	0	0	0	0	0	0	0	0	0.1396	0	0	0	0	0	0	0	0	0	0	0
105378783	0	0	0	0	0	0	0.09378	0.1022	0.1599	0	0	0	0	0	0	0	0	0	0.1126	0.1889	0.1112	0	0.09367	0.04791
105378785	0	0	0	0	0	0	0	0	0	0	0	0	0	0	0	0	0	0	0	0	0	0	0	0
105378787	0	0	0	0	0	0	0	0	0	0	0	0	0	0	0	0	0	0	0	0	0	0	0	0
105378786	0	0	0	0	0	0	0	0	0	0	0	0	0	0	0	0	0	0	0	0	0	0	0	0
105378788	0	0	0	0	0	0	0	0	0	0	0	0	0	0	0	0	0	0	0	0	0	0	0	0
105378789	0	0	0	0	0	0	0.009667	0	0	0.009781	0	0	0	0	0	0	0	0	0	0	0	0	0	0
105378790	0	0	0	0	0	0	0	0	0	0	0	0	0	0	0	0	0	0	0.06204	0	0	0	0	0
57554	0.002644	0.01206	0.01916	0.02018	0.02142	0.02283	0.04234	0.03895	0.0376	0.005356	0.001296	0.002457	0.003092	0.01232	0.004574	0	0.03129	0.008519	0.02225	0.02665	0.03924	0.001204	0.005287	0.002704
5301	0	0	0	0	0	0	0	0	0	0	0	0	0	0	0	0	0	0	0	0	0	0	0	0
105378792	0	0	0.007631	0	0	0	0	0	0	0	0	0	0	0	0	0	0	0.004241	0	0	0	0	0	0
55631	13.29	10.71	11.75	24.74	27.25	26.82	10.3	9.948	10.41	17.23	17.79	17.2	13.92	14.1	14.2	0.08907	22.9	20.1	8.15	8.135	7.789	17.17	17.94	17.46
9295	30.24	28.37	30.09	17.63	18.74	17.1	22.46	22.08	23.68	35.14	33.64	35.08	31.63	32.68	31.19	9.419	15.56	14.57	21.46	21.71	19.36	32.77	33.9	31.85
81573	5.702	5.08	5.164	10.41	10.94	10.5	5.539	5.6	5.679	6.911	6.297	7.27	6.017	6.24	6.032	1.8	10.1	8.964	5.348	5.216	4.996	6.088	6.561	6.704
11147	2.796	2.672	3.133	3.609	2.92	3.526	3.55	4.533	3.943	4.597	4.351	4.99	3.294	2.886	3.692	1.8	2.969	2.96	4.117	4.147	4.234	4.8	4.801	4.476
102724548	0.2335	0.2421	0.05642	0.6683	0.7096	0.6592	0.409	0.4778	0.5978	0.7982	0.6297	0.8679	0.1024	0.07771	0.2356	0	0.7732	0.7681	0.386	0.7062	0.4158	0.5851	0.4961	0.7761
1491	2.628	1.923	2.352	6.422	6.649	6.231	3.295	3.245	3.575	2.779	2.725	2.475	2.277	2.651	2.225	0	5.392	5.608	4.767	6.066	6.588	2.443	2.566	2.769
105378793	0	0.04567	0	0.2451	0.06374	0	0.05512	0.06009	0	0.1115	0.108	0	0.1288	0	0	0	0	0.05914	0	0	0.06537	0.05017	0	0
105378794	0	0	0	0	0	0	0	0	0	0	0	0	0	0	0	0	0	0	0	0	0	0	0	0
101927244	0	0	0	0	0	0	0	0	0	0	0	0	0	0	0	0	0	0	0	0	0	0	0	0
102724572	0	0	0	0	0	0	0	0	0	0	0	0	0	0	0	0	0	0	0	0	0.02681	0	0	0
5733	0	0	0.008026	0	0	0	0.004157	0.004532	0	0.004206	0.004072	0.01544	0	0.005528	0.01916	0	0	0	0	0	0.00493	0	0.01246	0.004247
107985517	0	0	0	0	0	0	0	0	0	0	0	0	0	0	0	0	0	0	0	0	0.04818	0	0	0
100132618	8.265	7.424	8.209	4.788	4.858	4.274	5.04	4.663	4.977	5.744	5.711	5.388	6.929	8.802	7.508	1.8	4.128	3.537	5.106	4.666	4.68	5.237	5.594	5.436
9406	39.04	36.34	40.14	25.88	26.9	26.12	31.71	33.59	35	33.89	32.7	30.7	34.9	36.09	38.17	0.4493	23.8	22.27	35.99	34.51	32.37	30.39	32.85	31.55
406962	2.481	6.996	6.234	4.418	3.447	5.274	14.9	14.08	13.55	6.534	5.352	6.455	0.5803	3.303	2.289	1.8	1.678	2.931	10.74	13.51	10.6	7.234	3.473	3.552
100852410	0.2725	0.1356	0.158	0.06933	0.09464	0.3258	0.3819	0.1784	0.4341	0.3312	0.1603	0.3039	0.6373	0.3627	0.3771	0	0.09215	0.02927	0.3932	0.3846	0.1294	0.09931	0.218	0.4459
105378795	0	0	0	0	0	0.01988	0.05991	0.06532	0.2384	0	0	0	0	0	0.03451	0	0.008433	0	0.05397	0.04525	0	0	0	0.0306
257194	0	0	0	0	0	0.006972	0	0	0.002986	0	0	0	0.003069	0	0.003026	0	0	0	0	0	0.006231	0	0	0
100852409	0	0	0	0	0	0	0	0	0	0	0	0	0	0	0	0	0	0	0	0	0	0	0	0
105378797	0	0	0	0	0	0	0	0	0	0	0	0	0	0	0	0	0	0	0	0	0	0	0	0
105378796	0	0	0	0	0.002237	0	0	0	0	0	0	0	0	0	0	0	0.002178	0	0	0	0	0	0	0
105378798	0	0	0	0	0	0	0	0	0.01896	0	0	0	0	0	0	0	0	0	0	0.03359	0.01978	0	0	0
339468	0	0	0	0	0	0	0	0	0	0	0	0	0	0	0	0	0	0	0	0	0	0	0	0
105378799	0	0	0	0	0	0	0.1262	0.2064	0.1434	0	0	0.05857	0	0	0	0	0	0	0	0	0	0	0	0
105378800	0	0	0	0	0	0	0	0	0	0	0	0	0	0	0	0	0	0	0	0	0	0	0	0
101927295	0	0	0	0	0	0	0	0	0	0	0	0.009719	0	0	0	0	0	0.01123	0.01258	0.01054	0.01242	0	0	0
105378801	0	0	0	0	0	0	0	0	0	0	0	0	0	0	0	0	0	0	0	0	0	0	0	0
107985391	0	0	0	0	0	0	0	0	0	0	0	0	0	0	0	0	0	0	0	0	0	0	0	0
105378802	0	0	0	0	0	0	0	0	0	0	0	0	0	0	0	0	0	0	0	0	0	0	0	0
109729166	0	0	0	0	0	0	0	0.01388	0	0	0	0	0	0	0	0	0	0	0	0	0	0	0	0
127255	0.1142	0.1232	0.1987	0.4287	0.4761	0.3263	0.03431	0.04988	0.117	0.03472	0.07842	0.0637	0.1737	0.1825	0.2108	0	0.3348	0.1718	0.05495	0.09214	0.02713	0.02082	0.07996	0.09348
100526835	0.6603	0.4107	0.604	0.42	0.4846	0.4073	0.1889	0.3346	0.2683	0.8241	0.9019	0.5698	0.455	0.361	0.4624	0	0.3788	0.2596	0.3119	0.2972	0.308	0.7735	0.8488	0.8803
8790	2.196	1.851	2.218	4.512	4.138	3.848	1.303	1.489	1.604	5.025	5.016	4.728	2.082	2.045	2.126	0	3.367	2.97	1.63	1.13	1.459	4.183	4.744	4.325
51086	0.1555	0.07034	0.04098	0.02697	0.04091	0	0.0283	0	0.01608	0.04295	0.02772	0.02627	0.06612	0.05645	0	0	0.0239	0.02277	0.017	0.01425	0.03356	0.06439	0.0424	0.04337
105378805	0	0	0	0	0	0	0	0.01624	0	0	0	0	0	0	0	0	0	0	0	0	0	0	0	0
105378803	0	0	0	0	0.002995	0	0.06216	0.01694	0.02944	0	0	0	0	0.006889	0	0	0	0	0.006222	0.0313	0	0	0	0
127254	0	0	0	0	0	0	0	0	0.004929	0.008775	0	0	0	0	0	0	0	0.006979	0.005209	0	0	0.003947	0	0
101927320	0	0	0	0	0	0	0.008464	0	0.01924	0	0	0	0	0	0	0	0	0	0.0305	0	0	0	0	0
1429	17.92	16.63	17.98	42.57	46.36	42.63	34.89	33.02	34.13	51.34	50.13	50.74	19.42	18.63	18.67	0.169	45.27	40.49	26.8	26.47	27.72	50.71	53.06	48.68
127253	20.15	18.4	19.84	16.42	17.42	16.59	10.01	9.38	9.712	11.8	12.06	10.4	19.71	20.95	20.24	1.333	17.81	14.75	9.496	8.337	8.62	11.64	11.12	9.405
431707	0	0	0	0	0	0	0	0	0	0	0	0	0	0	0	0	0	0.04353	0	0	0.01604	0	0	0
204962	0.5996	0.469	0.7444	0.955	1.098	1.088	4.295	3.895	4.427	0.9382	0.8366	0.7384	0.6956	0.5516	0.7028	0	0.8078	0.7723	3.517	3.774	4.272	0.6929	0.7263	0.6232
34	25.8	21.57	25.64	43.73	44.96	42.35	8.984	8.04	8.667	22.43	19.25	20.15	25.65	25.74	26.66	0.07535	40.59	36.5	9.477	9.866	9.358	20.15	20.77	18.05
1744	1.119	1.022	1.205	0.2974	0.1312	0.3576	1.461	1.252	1.467	1.105	1.056	0.7373	1.325	0.9052	1.291	0.108	0.2395	0.213	1.533	1.642	1.329	1.11	1.147	0.8694
5876	118	99.7	110.3	145.1	149.5	147.3	36.29	34.12	37.65	65.05	60.16	60.63	119.5	124.2	126.6	2.597	131.7	137.9	38.37	38.71	36.02	59.24	59.17	54.9
692085	79.33	67.15	51.81	131.5	130.5	115.9	41.07	44.78	43.58	38.24	36.48	32.54	81.89	61.9	94.01	51.18	103	96.37	48.68	56.81	53.91	42.87	39.93	25.74
26805	59.94	43.4	57.93	128.9	116.4	115.1	48.82	46.57	57.23	18.52	22.91	21.24	109.9	121.7	93.16	0.03138	104.2	90.03	48.87	35.34	40.41	14.81	24.89	17.66
26804	48.08	47.36	58.08	108.6	84.19	101.4	12.63	24.27	14.36	26.79	20.04	20.66	78.72	84.81	90.81	2.407	85.02	80.37	19.51	24.24	15.7	20.81	24.64	14.14
4438	0.6786	0.8875	0.908	0.415	0.3248	0.6588	0.1568	0.3133	0.3415	1.665	1.625	1.552	0.763	0.6775	0.6622	0	0.3751	0.2733	0.1726	0.1447	0.5888	1.391	1.827	1.521
127247	0	0	0	0.04935	0	0	0	0	0	0	0.1141	0.0721	0	0	0	0	0	0	0	0	0.04606	0	0.03879	0.03967
105378806	0	0	0	0.1257	0	0	0	0	0	0	0	0	0	0	0	0	0	0	0	0	0	0	0.09876	0
101927342	0.1156	0.1918	0.1118	0	0	0	0	0	0	0	0	0.2149	0.4057	0.3079	0	0	0	0	0	0	0	0.1054	0.2312	0.1183
256435	0.09831	0.1246	0.1293	0.03474	0.03952	0.03084	0.01914	0.04471	0.02175	0.04702	0.06695	0.02538	0.1629	0.1018	0.1039	0	0.0277	0.04986	0.05254	0.04129	0.0616	0.02239	0.03823	0.01676
105378807	0	0	0	0	0	0	0.05249	0.04292	0.04475	0	0	0.01218	0	0	0.03024	0	0	0	0.01576	0.01322	0.03113	0	0.01311	0
110806286	0	0	0	0	0	0	0	0	0	0	0	0	0	0	0	0	0	0	0	0	0	0	0	0
81849	0.3751	0.269	0.3257	0	0	0.004224	0	0	0	0	0.01871	0.01182	0.3941	0.3132	0.22	0	0	0	0	0	0.0151	0.01159	0	0.01301
102466995	0	0	0	0	0	0	0	0	0	0	0	0	0	0	0	0	0	0	0	0	0	0	0	0
10026	8.273	7.446	8.515	10.97	13.06	11.58	4.28	4.282	4.57	6.792	6.666	6.266	8.764	9.062	7.926	1.8	11.48	9.668	3.691	4.189	3.359	6.27	6.992	5.72
105378808	0.1062	0.05285	0.05132	0.01351	0.04303	0.02116	0.1169	0.2202	0.09668	0.04303	0.02083	0.02961	0.04968	0.02827	0.03675	0	0	0	0.2171	0.1178	0.1261	0.02903	0.02124	0.04345
26289	0.01848	0.005109	0.005954	0.01567	0.04635	0.05729	0.2775	0.1681	0.2453	0	0	0	0.01441	0.041	0.04973	0	0.03472	0.04962	0.2296	0.1304	0.1609	0.005613	0	0
26009	10.66	9.262	9.828	13.93	14.33	14.51	13.4	13.38	14.28	6.739	6.832	6.777	10.26	10.61	10.01	0	13.88	13.04	13.25	13.38	12.6	6.373	6.333	5.979
23032	18.14	14.5	16.95	30.29	32.55	30.96	12.53	12.27	14.28	16.63	17.43	16.8	16.33	18.17	15.62	0.169	28.54	26.21	13.04	12.93	12.33	16.56	17.62	16.02
374986	4.036	3.124	3.889	4.016	4.237	4.178	4.216	4.254	3.857	5.532	5.355	5.261	4.375	4.328	4.119	1.8	3.304	3.381	4.793	4.657	4.107	4.661	5.172	4.686
374987	0.09309	0.139	0.01799	0.02368	0.07544	0	0.3355	0.1829	0.3178	0.03772	0.05477	0	0.02177	0.07435	0.2362	0	0.01049	0.009998	0.3806	0.2065	0.1989	0.06785	0	0.03808
91624	2.354	1.774	2.533	5.586	5.806	5.771	4.44	4	4.659	2.161	2.113	1.842	2.465	2.561	2.128	0	4.938	4.474	4.28	3.858	3.71	1.839	2.008	1.791
8880	30.5	28.88	29.44	43.9	42.33	43.7	29.93	28.52	29.6	14.8	13.46	13.82	30.18	30.8	30.21	4.473	42.16	43.73	30.32	30.09	27.24	13.28	13.21	12.79
11080	11.63	10.62	12.42	7.062	7.175	6.851	5.271	5.159	4.767	5.809	4.77	5.329	13.65	14.54	14.42	0	8.122	6.7	4.721	5.216	5.314	4.902	5.059	4.776
54810	0	0.0272	0.04226	8.393	8.474	8.323	8.022	8.699	8.783	0.07752	0	0.03048	0.06393	0	0.03783	0	6.846	6.283	8.256	6.701	6.711	0.01992	0.02186	0.02236
107984997	0	0	0	0.2322	0.3241	0.4366	2.096	2.418	2.188	0	0	0	0	0	0	0	0.2881	0.183	1.112	1.914	1.85	0	0	0
149047	0	0	0	0	0	0.04752	0.4297	0.1952	0.1628	0	0	0	0	0	0	0	0	0	0	0.1082	0.08494	0	0	0
5737	0	0	0	0	0	0	0.01276	0	0	0	0	0	0	0	0	0	0	0	0	0	0	0	0	0
10964	0	0	0	0.01834	0.004174	0.01916	0.04331	0	0	0.007304	0	0	0	0	0	0	0.1097	0.1975	0.05202	0.02908	0.05993	0	0	0
10561	0.04317	0.04774	0.006953	1.405	1.566	1.678	1.001	0.9187	1.285	0	0.02117	0.006686	0.06731	0.01915	0.05809	0	2.636	2.709	1.739	1.748	1.726	0.006555	0	0.007358
64123	0	0	0	0	0	0	0.07242	0.02632	0.05488	0	0	0	0	0	0	0	0	0	0.0145	0.03647	0	0	0	0
107984998	0	0	0	0	0	0	0.9541	1.254	1.224	0	0	0	0	0	0.05637	0	0	0	1.087	0.7638	0.8705	0	0	0
105378810	0	0	0	0	0	0	0	0	0	0	0	0	0	0	0	0	0	0	0	0	0	0	0	0
105378812	0	0	0	0	0	0	0	0	0	0	0	0	0	0	0	0	0	0	0	0	0	0	0	0
105378811	0	0	0	0	0	0	0	0	0	0	0	0	0	0	0	0	0	0	0	0	0	0	0	0
107983999	0	0	0	0	0	0	0	0	0	0	0	0	0	0	0	0	0	0	0	0	0	0	0	0
101927412	0	0	0	0	0	0	0.1815	0.2639	0.6878	0	0	0	0	0	0	0	0	0	0.218	0.3047	0.287	0	0	0
105378813	0.08965	0	0	0	0	0	0	0	0	0	0	0	0	0	0	0	0.1011	0	0	0	0	0	0.04482	0
107985018	0	0	0	0	0	0	0	0	0	0	0	0	0	0	0	0	0	0	0	0	0	0	0	0
23266	0.008196	0	0.007921	0	0	0	0.01641	0.03578	0.01399	0.9754	1.009	1.123	0.004792	0	0	0	0.00231	0.006602	0	0.02479	0	1.176	1.074	1.048
101927434	0	0	0	0	0	0	0	0	0	0	0	0	0	0	0	0	0	0	0	0	0	0	0	0
105378814	0	0	0	0	0	0	0	0	0	0	0	0	0	0	0	0	0	0	0	0	0	0	0	0
107985396	0	0	0	0	0	0	0	0	0	0	0	0	0	0	0	0	0	0	0	0	0	0	0	0
103283057	0	0	0	0	0.01443	0.01656	1.198	0.4353	1.021	0	0.07332	0.02316	0	0	0	0	0.01405	0	1.109	1.508	1.095	0.02271	0.09969	0.05098
101927498	0	0	0	0	0	0	0	0.05873	0.09185	0	0	0	0	0	0	0	0	0	0.0647	0.1085	0	0	0.0269	0.02752
107985037	0	0	0	0	0	0	0.9601	0.9283	1.05	0.2016	0.1065	0.08408	0	0	0	0	0	0	0.9792	1.04	1.418	0.09893	0.1448	0.111
105378816	0	0	0	0	0.004457	0.01023	0.007708	0.008404	0.008762	0.007799	0	0	0.009005	0	0	0	0.008679	0.004135	0.04629	0.02329	0.01828	0	0	0
101927542	0	0	0	0	0	0	0	0	0	0	0	0	0	0	0	0	0	0	0	0	0	0	0	0
107985043	0	0	0	0	0	0	0	0	0	0	0	0	0	0	0	0	0	0	0	0	0	0	0	0
101927587	0	0	0	0	0	0	0	0	0	0	0	0	0	0	0	0	0.01519	0	0	0	0	0	0	0
101927560	0	0	0	0	0	0	0	0	0	0	0	0.01992	0	0	0.02472	0	0	0.01151	0	0	0	0	0.04286	0
107985041	0.02163	0	0	0.02751	0	0	0	0.07081	0.07383	0.04381	0.08483	0	0.02529	0	0	0	0	0	0.05201	0.0218	0	0.09853	0.04325	0.1548
79739	2.529	2.059	2.733	0.1779	0.1461	0.1806	0.3305	0.2798	0.4022	1.33	1.257	1.455	2.153	2.503	2.191	0	0.08757	0.1064	0.2569	0.2898	0.166	1.299	1.359	1.315
5567	26.06	22.01	23.89	4.807	5.298	4.727	1.199	1.245	1.305	3.282	3.053	2.964	22.66	22.7	22.42	0.01277	4.252	3.69	1.273	1.106	0.9355	3.055	2.83	3.326
107985046	0.1601	0.166	0.0677	0.4838	0.4287	0.7113	0.03005	0.03277	0.02278	0.1014	0.1178	0.1767	0.117	0.09325	0.15	0	0.3046	0.1774	0.09626	0.04035	0.1069	0.1003	0.08005	0.1638
112268230	0.2139	0.1331	0.05168	0.2041	0.5262	0.4618	0.2141	0.1167	0.06085	0	0.05244	0.04969	0	0.2847	0.2467	0	0.2712	0.02872	0	0	0	0	0.1069	0.1641
148418	4.532	3.845	4.156	3.096	3.563	4.003	0.7218	0.8994	0.9377	0.2869	0.303	0.2872	4.367	4.868	4.158	1.8	2.293	1.826	1.022	0.8308	0.7644	0.2816	0.309	0.5531
391051	0.2907	0.4555	0.281	0.02055	0.1309	0.02146	0.06467	0	0	0.06544	0.03168	0.09005	0.1889	0.473	0.4843	0	0.1092	0.08674	0.03884	0.1303	0.03835	0.0883	0.0646	0.06607
58511	0.179	0.02969	0.08649	0.01138	0.07253	0.03567	0	0	0	0	0	0	0.1675	0.143	0.06193	0	0.07062	0.01923	0	0	0	0	0	0
80135	60.7	53.71	62.18	26.76	30.47	25.97	12.83	13.48	13.14	23.79	21.76	21.92	56.46	58.5	59.6	0	29.31	27.33	13.12	11.48	13.13	22.35	23.48	23.48
2787	59.24	57.74	63.65	20.54	20.81	20.78	33.28	29.58	31.87	58.67	58.2	53.97	58.39	55.18	58.5	0	20.77	20.22	30.11	26.9	31.18	52.44	57.06	57.77
100505741	0.9726	0.957	0.9769	0.2547	0.2208	0.2977	0.3723	0.6244	0.5534	0.396	0.3086	0.3279	0.8587	0.9647	0.9018	0	0.1827	0.1434	0.8714	0.6056	0.5661	0.2954	0.4386	0.3218
1486	2.377	2.063	2.397	1.809	1.778	1.669	1.58	1.453	1.249	2.138	2.089	1.883	2.385	2.654	2.224	0	1.387	1.339	2.179	1.82	1.473	1.882	2.292	1.886
105378819	0.08551	0.03546	0.04132	0.05439	0.02475	0	0.1712	0.28	0.1946	0.08662	0.1258	0.1192	0	0	0	0	0.0241	0.04592	0.05141	0.2155	0.2538	0.07792	0.1283	0.04373
103695366	0	0.1896	0.2209	0.09693	0.2646	0.05062	0.1526	0.1663	0	0	0.1494	0.4957	0.2673	0	0.5273	0	0	0	0	0.1536	0	0.2777	0.5333	0.3117
439927	0.02959	0	0.0143	0	0	0	0.01481	0.01615	0.01684	0	0	0	0.05191	0	0	0	0	0.01589	0	0.04475	0	0	0	0
117178	14.35	13.74	14.22	10.95	10.83	10.27	4.436	3.881	4.545	8.745	8.11	8.386	14.7	14.19	14.36	0.02299	9.603	8.966	4.47	4.332	4.574	7.72	8.491	7.811
102724892	0.08305	0.1929	0.08026	0	0.009615	0	0	0	0	0	0	0	0.05828	0.3096	0.09579	0	0	0	0	0.03349	0	0	0	0
23566	8.596	9.669	9.705	0	0.01154	0	0	0	0	0.0303	0.01956	0.03707	9.621	9.385	8.178	0	0	0.01607	0	0	0	0.09086	0.02991	0.102
255231	2.566	2.116	2.106	2.526	2.624	2.687	0.003729	0.02846	0.01272	3.433	3.251	3.188	2.209	2.311	1.86	0	2.026	1.924	0.004479	0.003755	0.01327	3.19	3.132	2.914
55283	5.638	5.153	5.362	1.207	1.406	1.459	0.04793	0.03266	0.02043	2.873	2.946	2.725	5.074	4.932	5.149	1.8	1.319	1.475	0.02878	0	0.007106	2.885	3.171	2.761
126820	0.5795	0.3869	0.4098	0.8091	1.039	1.192	0.09904	0.01543	0.03217	0.05727	0.1525	0.09194	0.562	0.4892	0.538	0	0.8046	0.8122	0.017	0.01425	0.03356	0.09015	0.0424	0.05782
100616481	0	0.8848	0.5155	0	0	0.3543	0	0	0	0	0	0.4957	0	0.7101	0	0	0	0	0	0	0	0	0	0
84144	1.238	1.199	1.137	2.492	3.034	2.684	1.665	1.506	1.995	1.585	1.525	1.388	1.42	1.189	1.412	0.108	2.304	2.355	1.949	1.901	2.228	1.189	1.238	1.242
105378821	0.04771	0	0.03074	0	0.009206	0	0.04776	0	0	0	0	0	0	0	0	0	0	0	0.05737	0	0	0	0	0
148423	4.611	3.974	4.591	2.868	2.897	2.842	3.624	3.33	3.772	6.115	6.088	5.821	4.348	4.493	4.346	1.8	2.855	2.822	3.797	3.846	3.578	6.222	7.263	6.094
8915	6.054	5.649	5.768	9.015	8.893	8.769	6.169	6.773	7.603	6.757	6.859	6.169	6.018	6.678	7.369	1.8	11.37	11	8.359	8.381	7.933	6.856	8.042	7.121
646626	1.345	0.9964	1.115	1.834	2.281	1.851	1.251	1.154	1.422	2.044	2.969	2.858	1.461	1.663	0.9976	0.108	2.085	2.323	1.502	0.872	1.369	2.977	3.027	3.145
23576	7.825	6.412	7.198	19.91	18.53	18.84	45.28	43.39	45.12	29.92	28.7	29.12	7.174	6.868	6.558	1.8	18.05	16.47	37.06	33.63	34.43	31.1	32.22	29.56
107985054	0.01398	0	0	0.09782	0.04047	0.04644	0.06998	0.04578	0.03182	0.01416	0.04113	0.03898	0.01635	0	0	0	0.06304	0.05256	0	0.04229	0.0332	0.02548	0	0.0286
3491	7.024	7.458	7.169	1.835	2.277	1.991	1.556	2.433	2.75	9.373	9.019	9.174	9.77	10.65	10.18	1.8	1.89	2.364	3.401	3.645	3.403	11.76	12.57	11.13
107985057	0.0995	0.08253	0.08137	0.08763	0.1063	0.1576	0.59	0.6098	0.4878	0.124	0.1501	0.1565	0.04476	0.1936	0.06179	0	0.1467	0.08632	0.5982	0.7022	0.5362	0.1674	0.1454	0.07045
112268231	0.05047	0.02093	0.02439	0.01605	0.07303	0.1844	0.4294	0.4407	0.6892	0.1278	0.1485	0.07035	0.05902	0.03359	0.0291	0	0.07111	0.1355	0.3641	0.3562	0.6891	0.2299	0.2523	0.02581
54680	5.884	5.513	5.962	4.682	5.181	4.757	4.767	4.795	4.676	5.258	4.929	5.125	5.937	5.908	6.143	1.8	4.46	4.705	4.857	5.108	4.494	4.698	4.607	4.871
105378823	0	0	0	0	0	0	0	0	0	0	0	0	0	0	0	0	0.01935	0	0	0	0	0	0	0
255631	0.01351	0.01868	0.004353	0.01719	0.005215	0	0	0	0.0205	0	0	0.004186	0.0158	0.005996	0.02598	0	0.002539	0.007257	0	0.009082	0	0.004104	0	0.004607
105378824	0	0.02814	0.03279	0	0	0	0	0.01234	0	0	0.03327	0.04204	0.01323	0.03011	0.07826	0	0	0.006074	0	0	0.01343	0.02061	0.02262	0.01157
105378825	0.162	0.1344	0.0522	0.01718	0	0.01794	0.1893	0.02948	0.2766	0.1368	0.05297	0.0251	0.06317	0.03595	0.03115	0	0	0.0145	0	0.1634	0.06413	0.07382	0.216	0.221
57489	3.892	3.232	3.522	3.383	3.539	3.402	4.934	5.733	6.215	5.065	4.629	4.683	3.884	4.158	3.444	1.8	2.914	2.4	6.079	5.954	5.494	4.841	5.367	4.469
102465842	5.334	1.264	0.7364	0	0	0	3.814	0.8317	6.07	0.7718	1.494	2.832	0	1.014	2.637	0	0.4295	0	0	0.7682	0.9047	0.6943	0.7619	3.117
9635	0	0	0	0.03232	0.03529	0	0.1119	0.02218	0.02313	0.01029	0	0.01889	0	0.04058	0.02344	0	0.005728	0	0.04888	0.04098	0.0362	0.01852	0	0.01039
1179	0	0	0	0	0	0	0.05688	0.04651	0.09699	0	0	0	0	0	0	0	0	0.01526	0.01708	0.08592	0.01687	0	0	0
105378827	0	0	0	0	0	0	0.417	0.2923	0.4063	0	0	0	0	0	0	0	0	0	0.2862	0.03	0.1767	0	0	0
105378826	0	0	0	0	0	0	0.09347	0.1019	0	0	0	0	0	0	0	0	0	0	0.6175	0	0	0	0.04668	0
22802	0.03955	0	0	0.02515	0	0.008757	0.2639	0.5323	0.315	0	0	0	0	0	0.0152	0	0	0	0.1585	0.1196	0.4069	0	0	0
105378828	0.07858	0.04345	0	0.2832	0.1971	0.4176	0.7342	0.6004	0.5365	0.3184	0.2569	0.2678	0.0919	0.03487	0.06042	0	0.251	0.2532	0.441	0.2905	0.4665	0.2148	0.3405	0.2947
9629	0.06253	0.05186	0.03626	0	0	0.02492	0.0626	0.0819	0.02846	0	0	0	0.02925	0.06659	0.101	0	0	0	0.04511	0	0.01485	0	0	0
51100	8.607	7.305	8.383	7.489	7.664	7.512	12.65	12.93	12.65	12.5	12.49	11.81	9.067	8.934	8.823	1.8	7.77	7.332	13.23	12.88	13.07	11.79	13.14	12.36
105378831	0	0	0	0	0	0	0	0	0.1024	0	0	0	0	0	0	0	0	0	0	0	0	0	0	0
9403	66.72	60.04	64.13	92.67	92.67	90.24	62.82	62.72	68.71	60.75	54.76	54.95	65.03	68.97	68.95	0	94.66	82.29	63.69	60.18	66.32	54.23	56.37	54.24
9653	8.688	7.532	8.334	8.394	9.395	8.536	13.53	13.32	13.39	8.598	8.715	8.783	7.95	8.885	8.497	1.8	7.289	6.948	13.06	13.21	13.4	9.056	9.55	8.97
339524	0.06433	0.1067	0.02665	0.2104	0.1809	0.1282	0.0828	0.08025	0.1464	0.09309	0.05407	0.05124	0.05374	0.07341	0.0848	0	0.1295	0.04936	0.06631	0.1297	0.1091	0.0335	0.1011	0.0282
101927844	0	0	0	0	0	0	0.02494	0	0	0	0	0	0	0	0	0	0	0	0	0	0.02958	0	0	0
8543	3.413	3.082	3.445	19.17	20.32	20.23	34.73	34.13	36.2	7.673	7.833	6.836	3.242	3.298	3.1	1.8	17	15.89	32.81	32.88	36.4	6.994	7.161	7.162
100505768	0	0	0	0.03053	0.05557	0.287	0.913	1.572	1.529	0.04862	0	0	0	0	0	0	0.2164	0	0.4617	1.5	0.9118	0	0.04799	0
105378833	0	0.009662	0.01501	0.03458	0.04271	0.06965	0.1749	0.2924	0.2474	0.059	0.06473	0.04691	0.01362	0	0.004479	0	0.02189	0.01668	0.2335	0.3053	0.3135	0.03538	0.03494	0.04369
105378834	0.00808	0.02011	0.03905	0.005139	0.004677	0.02147	0.1537	0.1587	0.1655	0.03274	0.02377	0	0.0189	0	0	0	0.01366	0.004339	0.1555	0.05702	0.1631	0.02209	0	0.008264
107985408	0	0	0	0	0	0	0.1882	0	0.2139	0	0	0	0	0	0	0	0	0	0	0	0	0	0	0
105378835	0	0	0	0	0	0	0	0	0.05481	0	0	0	0	0	0	0	0	0	0	0.09711	0	0	0	0
107985518	0	0	0	0	0	0	0	0	0	0	0	0	0	0	0	0	0	0	0	0	0	0	0	0
107985519	0	0	0	0	0	0	0	0	0.03376	0	0	0	0	0	0	0	0	0	0	0.0299	0	0	0	0
101927871	0	0	0	0	0	0	0	0	0	0	0	0	0	0	0	0	0	0	0	0	0	0	0	0
105378836	0	0	0	0	0	0	0	0	0	0	0	0	0	0	0	0	0	0	0	0	0	0	0	0
105378839	0	0	0	0	0.05114	0	0.08844	0.03214	0.2346	0	0	0	0.03444	0	0.03396	0	0	0	0.07082	0.08906	0	0	0	0
101927891	0.02409	0.02998	0.01164	0.06896	0.05579	0.09603	0.4945	0.2498	0.5072	0	0.02363	0.0112	0.01409	0.04811	0.02779	0	0.04753	0.02588	0.3042	0.4129	0.3004	0	0	0
105378838	0	0	0	0.004834	0.02199	0.02524	0.4945	0.282	0.3719	0	0	0	0	0	0	0	0.008566	0.004081	0.265	0.3141	0.2166	0	0	0
5586	15.96	13.52	14.67	15.01	17.54	16.59	18.37	18.67	18.97	15.35	15.13	13.69	16.17	16.99	15.36	0.02299	14.42	15.14	18.64	17.89	16.7	14.58	15.4	13.83
2959	18.06	16.8	18.54	20.33	20.86	20.09	9.571	9.957	8.885	17.59	16.7	16.1	18.9	19.68	18.49	0.01743	24.11	19.82	8.384	6.566	9.568	17.35	16.47	16.29
56267	9.748	7.519	8.861	5.409	5.731	5.637	12.06	10.29	11.19	16.99	16.69	16.9	10.44	8.983	9.926	1.8	5.331	5.381	11.21	10.65	10.58	17.55	17.31	15.27
494115	7.097	6.213	6.696	11.72	10.81	11.46	8.028	8.377	8.295	5.829	5.051	5.098	6.376	6.756	5.882	1.8	12.69	9.789	7.918	8.397	7.34	5.411	5.284	5.079
2635	0.1391	0.1573	0.2077	2.839	2.701	2.931	7.43	6.513	6.345	5.494	5.406	6.039	0.3992	0.1683	0.4229	0	3.62	3.701	7.875	8.183	6.26	5.645	6.649	5.871
105378841	0.008726	0.007238	0.004217	0.01943	0.01263	0.01449	0.2926	0.3095	0.3227	0.06629	0.02995	0.05271	0.005103	0	0.005032	0	0.01721	0.002343	0.2203	0.3343	0.3471	0.003975	0.02618	0.03124
2633	0	0.0117	0.02727	2.737	2.352	1.996	0.6778	0.5235	0.7705	0	0.01383	0.01311	0	0.01878	0.01627	0	4.683	4.848	0.7463	0.8533	0.8374	0.01285	0.02821	0
2634	0.02088	0	0.03026	1.733	1.529	1.588	4.357	4.192	4.181	0.02115	0.03071	0.0097	0	0.0139	0	0	2.847	2.848	4.518	4.304	4.102	0.01902	0.02087	0.02135
112268267	0.01289	0	0.01246	0.3116	0.25	0.2954	1.09	0.795	0.8142	0.006529	0.006321	0	0	0.008581	0.007434	0	0.4832	0.5193	1.039	0.8838	0.9873	0.005873	0.006445	0.006592
105378842	0	0	0	0	0	0.007086	0	0.04657	0.01214	0	0	0	0	0	0	0	0	0.02292	0.01283	0	0	0	0.02133	0
388646	0	0.01459	0	0.01119	0	0	0.05282	0.0192	0	0	0	0	0	0	0	0	0	0	0.0423	0.01773	0.02088	0	0.01759	0
115361	0	0	0	0.03094	0.04022	0.02769	0.1043	0.07584	0.09489	0	0	0	0	0	0	0	0.419	0.2575	0.1253	0.05604	0.297	0	0	0
107985076	0	0	0	0	0	0	0	0	0	0	0	0	0	0	0	0	0	0	0	0	0	0	0	0
105378843	0	0	0	0	0	0	0	0	0	0	0	0	0	0	0	0	0	0	0	0	0	0	0	0
115362	0.0316	0.008737	0	0	0	0.01399	0	0	0	0	0.01033	0	0	0.02804	0	0	0.04156	0	0	0	0	0	0	0
729930	0	0	0.03732	0	0	0.02565	0	0	0	0	0	0	0	0	0	0	0	0	0	0	0	0	0	0
163351	0	0.007272	0	0	0	0	0.008777	0.009569	0.02993	0	0	0	0	0	0	0	0	0	0.02108	0.04419	0.03123	0	0	0
400759	0	0	0	0.02199	0	0	0	0.1132	0.118	0	0	0	0	0	0	0	0	0	0.04158	0.03486	0.04106	0	0	0
105378844	0.01391	0	0	0.01769	0.008051	0.009239	0.5709	0.4706	0.3165	0.07044	0.05456	0.06462	0.01627	0	0	0	0.05487	0.05229	0.2676	0.3225	0.578	0.01267	0	0.04267
23507	3.467	3.397	3.373	2.442	2.734	2.342	5.689	5.266	5.703	2.673	2.713	2.482	3.962	3.722	3.738	1.8	2.231	2.103	4.96	5.211	5.123	2.559	2.55	2.632
84230	3.832	2.889	3.588	1.267	1.031	1.1	2.076	2.239	2.214	1.966	1.773	1.595	3.778	3.769	3.768	1.8	1.089	0.8502	1.937	1.67	1.515	1.781	1.711	1.582
400761	0.1082	0.1794	0.1045	0.4128	0.3757	0.1078	1.137	1.122	1.108	0.3835	0.3712	0.201	0.6957	0.072	0.1871	0	0.5487	0.1743	0.7804	0.3817	0.5137	0.1478	0.1622	0.2766
107985743	0.03339	0.1108	0.06454	0.02124	0.01933	0	0.06685	0.1822	0.07599	0.3382	0.131	0.2482	0	0.04445	0.1155	0	0	0	0	0.3029	0.1189	0.213	0.2003	0.2049
101927952	0.04194	0.05218	0.08106	0	0.02428	0	0.2099	0.04577	0.2148	0.3823	0.3084	0.4287	0.09809	0.1117	0.1209	0	0	0	0.02521	0.02114	0.1743	0.363	0.1887	0.2573
107985744	0.1173	0.03244	0.0378	0	0	0	0	0.04269	0	0	0.03835	0	0.09148	0.2083	0.1353	0	0	0.04201	0	0	0.04644	0	0	0.04
101927975	0.2026	0.1344	0.03916	0	0	0	0	0	0	0	0	0	0.3791	0.05395	0	0	0	0	0	0	0	0.07385	0.04052	0.04145
55144	5.286	4.316	4.544	11.94	12.3	11.66	12.33	12.8	12.22	5.4	5.04	5.277	4.687	4.959	5.054	1.8	11.6	11.86	13.39	15.3	16.17	4.758	5.048	5.434
105378847	0	0.02877	0	0.08826	0	0	0.06946	0.1136	0.07896	0	0	0	0.04057	0	0	0	0	0	0.292	0.06995	0.206	0	0	0.03548
492303	0.9276	0.7278	0.8238	0.4465	0.3483	0.433	0.8533	0.9304	0.8559	0.7365	0.8851	0.6989	0.9676	1.335	1.07	0	0.5087	0.4309	1.085	0.8594	0.7442	0.6853	0.727	1.051
284695	6.566	6.018	5.795	1.941	1.883	1.839	7.225	6.675	7.666	8.882	8.005	7.846	6.046	5.694	6.15	1.8	1.362	1.445	5.983	6.076	5.756	7.926	8.352	7.607
105378848	0	0	0	0.06524	0	0.06814	0	0	0	0	0	0	0	0	0	0	0	0	0	0	0	0.09346	0	0
105378849	0	0	0	0.03036	0	0	0.2867	0.1042	0.05432	0	0	0	0	0	0	0	0	0	0.4304	0.3368	0.3117	0	0	0
107985088	0	0	0	0	0	0.004403	0.1294	0.1194	0.1056	0.006713	0	0.003079	0	0	0.003822	0	0	0	0.1753	0.1503	0.09049	0.009058	0	0
105378850	0	0	0	0	0	0	0.03409	0	0	0	0	0	0	0	0	0	0	0	0	0	0	0	0	0
105378851	0	0	0	0	0	0	0	0	0	0	0	0	0	0	0	0	0	0	0	0	0	0	0	0
105378852	0	0	0	0	0	0	0	0	0	0	0	0	0	0	0	0	0	0	0	0	0	0	0	0
109616984	0	0	0	0	0	0	0	0	0	0	0	0	0	0	0	0	0	0	0	0	0	0	0	0
343472	0	0	0	0	0	0	0	0	0	0	0	0	0	0	0	0	0	0	0	0	0	0	0	0
105378853	0.2735	0.2269	0.2961	1.176	1.26	1.17	0.04381	0.08359	0.01245	0.07758	0.0751	0.09151	0.1408	0.1602	0.2776	0	0.8017	0.8403	0.09209	0.03309	0.05196	0.09969	0.09846	0.05595
105378855	0.1619	0.0746	0.1217	0.389	0.4165	0.4422	0.07203	0.07854	0.1024	0.05467	0.0882	0.06687	0.1893	0	0.02075	0	0.2535	0.2802	0.04326	0.1451	0.02136	0.1475	0.07195	0.09199
105378854	0	0.02967	0.06914	0.02275	0	0	0.179	0.03904	0	0	0	0	0.04183	0	0	0	0	0	0.08602	0.1082	0.08494	0.03259	0.03576	0
84146	10.94	9.021	9.677	21.01	22.86	22.53	17.95	16.93	18.19	8.906	9.486	9.124	9.677	10.38	10.02	0	21.53	19.06	18.17	17.81	16.28	8.768	9.477	8.6
164045	0.0394	0.0915	0.08377	0.3308	0.3239	0.3612	0	0.008601	0	0	0	0	0.09216	0.09441	0.0818	0	0.2132	0.3132	0.009475	0	0	0	0	0
107985412	0	0	0	0	0	0	0	0	0	0	0	0	0	0	0	0	0	0	0	0	0	0	0	0
107985417	0	0	0	0	0	0	0	0.04544	0.04737	0	0	0	0	0	0	0	0	0	0	0	0	0	0	0
105378856	0	0.07762	0	0	0	0	0	0	0	0.09479	0.09176	0	0	0	0	0	0	0.05026	0	0	0	0.08526	0	0.09571
8317	17.73	14.71	18.32	14.72	16.12	16.12	7.33	7.408	8.156	14.46	15.14	14.03	18.9	18.04	17.94	0.01743	13.12	11.67	7.546	7.07	6.816	13.86	14.44	12.86
102723436	0.05949	0.1151	0.09582	0.1135	0.02296	0.06586	0.1191	0.04328	0.1354	0.1808	0.1944	0.3685	0.09276	0.07919	0.2058	0	0	0.08519	0.07153	0.07996	0.04709	0.2349	0.3569	0.2434
7049	2.506	2.317	2.107	5.096	4.859	4.668	1.331	1.382	1.346	9.688	9.981	9.566	2.602	2.255	2.161	0	4.241	4.148	0.9149	1.173	0.8047	10.77	11.79	10.77
676	0	0.008737	0	0	0.006097	0.006997	0	0	0	0	0	0	0.02464	0	0	0	0	0	0	0.01062	0	0.0192	0	0
253152	1.694	1.848	1.551	7.711	8.119	7.165	0.2082	0.2919	0.1353	3.672	4.633	4.28	1.216	2.097	1.302	0.108	8.324	7.501	0.1072	0.1797	0.1764	3.33	4.754	4.437
646817	1.687	0.5461	1.233	2.8	2.406	2.788	0.2883	0.3144	0.1873	0.7502	1.009	0.5736	0.7218	1.041	0.9017	0.108	3.177	2.74	0.2969	0.3734	0.342	0.6749	0.9052	1.052
284697	0.5475	0.4036	0.4997	4.217	3.908	4.021	1.461	1.992	1.627	0.955	1.312	1.385	0.3557	0.5263	0.4911	0	3.103	2.434	0.9874	1.288	1.264	1.136	1.186	1.524
23285	0.6985	0.5364	0.6101	1.879	2.043	2.062	0.6008	0.6438	0.736	1.179	0.9894	0.9376	0.7987	0.8265	0.5908	0	1.56	1.395	0.4853	0.4851	0.5836	0.9948	1.293	1.053
388649	0.04473	0.1113	0	0.02845	0.07767	0	0.1791	0.1465	0.8144	0	0.04386	0.04157	0	0	0	0	0.02521	0	0.2151	0.1353	0.5311	0	0.04472	0.04575
11146	6.496	5.918	6.896	7.197	7.774	7.741	3.646	3.948	3.689	7.265	6.997	6.781	7.554	6.732	8.316	1.8	8.297	6.951	3.823	3.294	3.597	6.786	6.583	6.145
79871	2.956	2.287	2.574	2.596	2.815	2.844	2.201	2.168	2.267	2.455	2.532	2.498	2.697	2.72	2.779	0	2.694	2.569	2.094	2.323	2.075	2.023	2.151	2.157
2672	1.063	1.206	1.041	2.046	1.874	1.52	0.128	0.1249	0.1378	0.8111	0.6797	0.6003	1.141	1.299	0.9779	0.108	1.419	1.16	0.1052	0.1357	0.06392	0.6806	0.7469	0.6263
7813	3.513	2.93	3.011	4.791	4.732	5.042	6.262	5.605	5.8	3.684	3.327	3.344	3.302	3.211	2.898	1.8	4.043	3.935	5.709	5.09	4.961	3.41	4.091	3.417
6125	714	750	720.2	1230	1304	1289	432.1	429.7	441.2	810.2	820.1	810.1	736	710.6	732.9	0.06036	1218	1189	424.6	440.4	437.6	812.3	807.3	776.6
388650	5.411	5.345	5.629	2.619	2.479	2.451	3.005	2.389	2.507	6.123	6.198	6.231	6.989	6.214	7.146	1.8	2.026	2.44	1.821	2.388	2.256	6.549	7.049	5.689
6083	18.42	14.53	18.23	19.71	13	12.53	10.79	18.14	13.29	7.28	4.405	3.757	28.37	27.51	22.79	0.01743	9.114	11.1	14.04	20.38	21.33	6.548	4.042	3.675
26782	8.342	10.11	7.752	10.2	5.757	5.754	9.314	5.253	6.207	5.85	5.978	5.665	15.01	9.396	14.43	1.8	8.861	6.548	6.558	6.469	8	5.262	3.85	3.938
22823	17.99	16.37	17.51	12.31	12.9	13.14	9.386	9.657	10.08	9.455	9.113	8.962	17.13	18	17.63	0.169	12.74	11.7	8.639	8.41	8.272	10.2	9.809	9.726
50999	14.16	12.32	14.83	20.01	20.1	19.32	13.86	14.14	15.1	11.96	10.88	10.65	15.14	15.3	15.62	0.02299	19.48	15.22	12.73	13.04	13.34	10.06	10.59	9.934
343099	3.219	2.915	3.245	2.992	3.605	3.376	2.884	3.204	3.08	3.648	3.51	3.411	2.991	2.886	2.933	1.8	2.811	2.802	3.031	2.626	2.393	3.179	3.739	3.546
107985521	0.505	0.06981	0.5694	0.4818	0.1949	0.1677	1.18	1.01	0.9577	0.341	0	0	0.09843	0	0	0	0.1897	0.0452	0.2024	0.8485	0.7994	0.07669	0.4208	0.1722
100131564	3.047	2.598	2.454	1.817	2.021	1.954	3.474	3.626	3.13	1.747	1.639	1.799	2.401	2.014	2.611	0	1.294	1.085	3.371	3.776	3.731	1.793	2.031	1.666
1810	11.68	10.83	11.49	12.16	12.46	12.09	10.46	9.729	11.09	10.25	9.655	9.784	13.11	13.31	12.1	0.08907	12.06	10.74	12	12.08	11.87	9.839	9.908	9.544
54874	9.307	9.092	8.748	8.431	8.814	8.378	18.63	17.63	18.39	16.91	16.78	16.65	9.378	8.649	8.826	1.8	6.958	7.199	18.72	17.85	17.51	17.22	19.33	17.94
107985761	1.169	0.4848	1.13	0	0	0	5.852	2.552	8.647	2.368	2.866	5.432	1.367	2.334	0.6742	0.108	0	0	3.514	8.25	6.94	2.663	3.507	5.381
8412	6.24	6.684	6.596	5.973	5.452	5.365	7.536	8.019	7.07	4.15	4.459	3.975	7.845	7.863	8.453	1.8	6.465	7.747	9.658	9.468	10.43	4.742	4.421	3.886
100129046	1.967	1.654	1.901	1.268	1.154	1.415	6.837	8.199	8.331	2.739	2.304	2.158	2.46	2.218	2.363	0.108	1.509	1.599	8.343	8.18	7.849	2.091	2.677	2.598
102723480	0.09228	0.1093	0.0637	0.4528	0.5265	0.6568	0.1716	0.187	0.24	0.4006	0.5559	0.5513	0.1233	0.2632	0.1824	0	0.5795	0.8495	0.2536	0.2259	0.5009	0.3723	0.6458	0.6876
723788	0.212	0.3957	0.2818	0.5226	0.2608	0.3169	0.1592	0.05785	0.2111	0.3222	0.2339	0.2217	0.5579	0.4234	0.6419	0	0.1046	0.5124	0.06374	0.3474	0.2517	0.1449	0.1855	0.2169
100126348	0	0	0	2.375	0.9263	0.7086	1.602	0	0	0	0.5231	0.9913	0	0	0	0	0.9019	1.432	0	0	1.9	0	0	0
100189133	0	0	0	0	0.3384	0.3883	0	1.276	0	0.5921	1.146	2.716	0.6836	0	0	0	0	0	0.7029	0	1.388	0.5326	1.169	0.5978
30836	22.04	21.26	21.56	18.68	20.35	18.72	9.223	9.368	9.199	18.07	16.27	16.66	25.38	24.52	24.62	9.461	22.33	20.76	9.381	9.697	8.473	15.83	16.86	16.05
2730	8.625	7.736	9.117	6.859	6.741	6.573	5.404	5.163	5.839	7.742	6.682	6.91	8.845	9.063	8.299	0	7.55	5.339	5.254	5.348	5.545	6.775	7.555	6.737
24	0.06405	0.06279	0.05065	0.02222	0.01685	0.01547	0.09327	0.06991	0.106	0.1769	0.1542	0.1894	0.04767	0.04651	0.1075	0	0.01641	0.05316	0.112	0.1057	0.1452	0.2069	0.2678	0.2263
105378858	0.07991	0.1491	0.3089	0.02541	0.02313	0.02654	0.16	0.1526	0.1819	0	0.01959	0.07426	0.5607	0.3723	0.4378	0	0.0563	0.05364	0.04804	0.08056	0.02372	0.0364	0.09987	0.08173
9411	68.06	57	62.55	21	22	21.94	26.36	26.62	27.91	10.5	10.11	10.38	73.8	73.72	74.01	0	25.35	27.47	28.6	32.72	33.04	11.92	13.23	11.68
107985092	0.0738	0.1714	0.1569	0.2629	0.5895	0.3334	0.7979	0.5638	0.739	0.0299	0	0.01372	0.2589	0.2751	0.2043	0	0.4243	0.5152	0.8164	0.9672	1.016	0.01345	0.01476	0.03019
105378859	0.2454	0.2889	0.306	0.03524	0.03207	0.04206	0.1664	0.1123	0.1531	0.08819	0.06986	0.1545	0.3147	0.3056	0.3286	0	0.02231	0.05101	0.1713	0.1596	0.2349	0.06491	0.09497	0.04048
5825	24.5	20.54	23.39	32.62	34.1	32.6	25.8	23.31	26.62	30.37	28.88	27.68	23.47	24.66	22.57	0.01277	32.07	26.37	23.36	22.31	21.43	27.25	30.06	26.6
2152	29.83	22.56	26.54	32.01	31.69	30.07	3.066	2.76	2.898	26.79	26.11	26.99	31.3	35.42	31.18	1.921	41.83	41.36	2.505	2.998	2.537	28.09	30.29	32.29
113219466	0	0	0	0.6959	0.3167	0.7268	0	0	0	0.5541	0	0	0	0	0	0	0.925	2.644	0	0	0	1.495	0	0
105378861	0.04192	0.05215	0	0.4132	0.3882	0.4316	0.2098	0.3202	0.2862	0.1061	0.0411	0.0779	0	0	0	0	0.4725	0.3827	0.126	0.2324	0.2986	0.1146	0.1257	0.08574
101928079	0.3906	0.4109	0.5248	1.727	1.428	1.766	1.65	1.414	1.919	0.4343	0.2803	0.2656	0.5125	0.5707	0.4615	0	1.385	1.852	1.787	1.71	1.629	0.4427	0.562	0.38
105378860	0	0	0.1183	0	0.09446	0.1084	0.9801	1.514	1.671	0.1653	0.08001	0.1516	0.04771	0	0	0	0.09197	0.04382	1.226	0.9459	0.5328	0.07434	0.04079	0.08345
100616321	1.041	0.8632	1.006	1.324	4.217	2.765	19.8	28.4	16.58	4.217	3.062	0.9672	1.217	2.771	0	0.108	0	0	22.53	24.13	35.84	0	0	0
126969	1.842	1.91	1.677	5.174	5.099	5.671	13	13.34	13.26	3.11	3.196	2.765	1.367	1.352	1.552	0.108	4.731	4.483	11.49	11.56	10.53	2.539	2.892	3.031
1266	30.37	29.92	30.03	5.461	5.599	5.369	1.061	1.11	1.276	28.25	28.52	29.58	29.46	31.98	30.2	9.419	5.697	5.549	1.129	0.9024	0.908	31.28	34.58	33
105378862	0.1528	0.05071	0	0.09721	0.01769	0.1015	0.1224	0.1001	0.1739	0.3096	0.2398	0.3977	0.143	0.3255	0	0	0.06891	0	0	0.09245	0.1452	0.1393	0.2445	0.125
729970	0.4931	0.3346	0.2599	0.2566	0.1297	0.08932	0	0.2935	0	2.315	2.505	2.291	0.3669	0.179	0.6721	0	0	0.04814	0.0539	0.04519	0.05322	2.328	1.927	2.521
199857	0.6896	0.6438	0.5608	0.7214	0.6675	0.6458	1.207	1.098	1.132	0.7443	0.8092	0.6793	0.6258	0.5016	0.5433	0	0.6202	0.5282	1.214	1.128	1.056	0.5871	0.6367	0.6899
105378863	0.0572	0.01581	0.01843	0.04851	0.1876	0.038	0.8589	0.4162	0.716	0	0.0187	0.05316	0	0	0	0	0.03224	0	0.94	0.5767	0.566	0	0.01906	0.078
101928098	0	0.03229	0.1881	0.1733	0	0.1035	0.7405	1.232	0.9304	0	0	0	0	0	0.08981	0	0.04389	0.08364	0.6554	1.492	0.5085	0	0	0
148534	2.767	2.379	2.951	3.218	3.259	3.127	1.883	1.812	2.323	3.213	2.702	3.053	2.77	3.058	2.773	0	2.979	2.023	2.054	2.124	1.774	2.89	3.624	2.897
100527978	3.463	3.371	3.153	4.569	4.291	4.411	2.464	2.905	2.801	3.769	3.648	3.351	3.715	3.581	3.499	1.8	4.081	3.95	3.579	2.885	3.058	3.599	4.35	2.986
101928118	0	0	0.03335	0.07682	0.009988	0.149	0.38	0.452	0.2553	0.03496	0.05076	0.01603	0	0.02297	0.0199	0	0	0.009267	0.415	0.4523	0.9219	0.01572	0.06901	0.1235
25950	6.039	5.366	5.33	8.779	10.84	9.967	4.441	4.775	4.978	4.962	4.653	4.237	5.765	5.906	4.904	1.8	9.429	8.24	5.483	4.597	5.56	5.053	5.853	4.254
100996630	0	0	0	0	0	0	0	0	0	0	0	0	0	0	0	0	0	0	0.1343	0	0	0	0	0
105378864	0	0	0	0	0	0	0	0	0	0	0	0	0	0	0	0	0	0	0	0	0	0	0	0
105379825	0	0	0	0	0	0	0	0	0	0	0	0	0	0	0	0	0	0	0	0	0	0	0	0
101928169	0	0	0	0	0	0	0	0	0	0	0	0	0	0	0	0	0	0	0	0	0.1114	0	0	0
107985420	0	0	0	0	0	0	0	0	0	0	0	0	0	0	0	0	0	0	0	0	0	0	0	0
440594	0	0	0	0	0	0	0	0	0	0	0	0	0	0	0	0	0	0	0	0	0	0	0	0
100996635	0	0	0	0	0	0	0	0	0	0	0	0	0	0	0	0	0	0	0	0	0	0	0	0
101928219	0	0	0	0	0	0	0	0	0	0	0	0	0	0	0	0	0	0.02372	0	0	0	0	0	0
102723661	0	0	0	0	0	0	0	0	0	0	0	0	0	0	0	0	0	0.08456	0	0	0	0	0	0
101928241	0	0	0	0	0	0	0	0	0	0	0	0	0	0	0	0	0	0	0	0	0	0	0	0
105378866	0	0	0	0	0	0	0	0	0	0	0	0	0	0	0	0	0	0	0	0	0	0	0	0
58155	2.016	1.714	1.978	6.823	6.871	6.819	4.073	3.758	4.177	2.438	2.263	2.413	2.015	2.326	2.086	0.108	6.31	5.606	3.621	3.478	3.35	2.252	2.195	2.121
1806	0.1712	0.1504	0.1996	6.464	6.664	6.49	1.265	1.248	1.37	0	0.009877	0.00468	0.1708	0.1542	0.2091	0	6.318	6.326	1.163	1.467	1.549	0.02294	0.01007	0
100873932	0.1601	0.332	0.07737	3.412	2.873	3.085	0.8014	0.6116	0.8199	0	0	0	0.1873	0.1066	0.3693	0	1.985	3.225	0.3851	0.8071	1.236	0	0	0
105378867	0	0	0	0.02978	0.08129	0.07774	0.1015	0.04258	0.06215	0	0	0	0	0	0	0	0.02199	0.02933	0.1126	0.1101	0.02779	0	0	0
100873933	0	0	0	0.8637	0.7256	1.041	0.2614	0.285	0.5349	0	0	0	0	0	0	0	0.3238	0.3646	0.3768	0	0.186	0	0	0
109729128	0	0	0	0.03141	0.02859	0	0	0	0	0	0	0	0	0	0	0	0.02784	0	0	0	0	0	0	0
400765	0	0	0	0	0.01	0.02296	0	0	0	0	0	0	0	0	0	0	0	0	0	0	0	0	0	0
100616452	0	0	0	0	0	0	0	0	0	0	0	0	0	0	0	0	0.2186	0.2083	0	0	0	0	0	0
406928	0	0	0	0	0	0.5558	0	0	0	0	0	0	0	0	0	0	0	0	0	0	0	0	0	0
729987	0	0	0	0	0.02181	0.01251	0	0	0	0	0	0.03501	0	0	0	0	0.02124	0.08094	0	0	0	0.01717	0	0.01927
51375	7.61	7.801	7.922	12.38	12.44	13.04	11.56	12.15	12.56	7.048	7.431	6.407	8.286	7.042	9.345	1.8	10.81	10.47	11.1	10.49	10.11	7.165	6.767	6.889
163404	0	0	0	0	0	0.005561	0.01676	0	0	0	0	0	0	0	0	0	0	0.004496	0	0	0	0	0	0
100129620	0	0	0	0	0	0	0	0	0	0	0	0	0	0	0	0	0	0	0	0	0	0	0	0
9890	0.1036	0.1852	0.08476	0	0	0	0.007981	0	0	0	0	0	0.1772	0.1592	0.1103	0	0	0	0	0	0	0	0	0
107985093	0.03638	0	0	0.162	0.1685	0.2175	0	0	0	0.1105	0.107	0.1014	0	0	0	0	0.2665	0.293	0	0	0	0.09944	0.03637	0.03721
101928270	0	0	0	0	0	0	0	0	0	0	0	0	0	0	0	0	0	0	0	0	0	0	0	0
54873	0	0	0	0	0	0.01214	0.2013	0.2195	0.1872	0	0	0.01699	0	0	0	0	0	0	0.1099	0.129	0.06512	0	0	0.0187
391059	2.776	2.699	2.906	1.041	0.9447	0.9831	3.068	3.167	3.237	2.004	1.853	1.746	3.179	3.332	2.718	0	0.9968	0.8089	3.199	3.571	3.608	1.721	1.669	1.401
178	8.793	7.865	8.708	13.13	14.6	13.42	13.21	12.85	13.32	9.69	8.918	8.771	8.898	9.188	8.923	1.8	10.5	10	11.62	11.46	11.02	8.676	9.432	8.942
23443	2.449	2.328	2.342	8.741	9.623	8.876	5.272	5.071	5.717	3.785	3.539	3.245	2.228	2.508	2.549	0	7.624	6.398	4.966	4.673	4.672	3.54	3.796	3.451
64645	9.892	9.066	9.217	23.07	21.98	21.35	12.94	13.82	14.16	18.96	19.75	18.49	10.4	11.37	10.65	0	21.33	21.19	12.8	11.72	11.42	17.85	17.71	17.71
163786	10.58	10.33	11	8.406	9.007	8.368	6.471	6.532	7.049	8.674	7.373	7.205	12.54	12.76	12.44	0.08907	7.262	6.55	6.044	5.437	4.706	6.906	7.108	6.531
54482	4.261	3.661	4.214	4.822	5.211	4.899	4.989	4.349	4.788	3.935	3.746	3.643	3.794	4.185	3.823	1.8	4.299	4.087	4.628	4.9	4.445	3.668	3.802	3.42
127495	2.237	2.164	2.797	2.957	3.376	2.797	2.195	1.843	2.171	2.776	2.688	2.69	2.667	2.89	2.453	0	2.534	2.285	1.977	2.1	1.692	2.757	3.157	2.131
1629	4.328	3.558	3.961	2.673	3.081	3.081	4.363	4.611	4.79	2.653	2.422	2.555	4.029	3.644	3.695	1.8	2.521	2.049	4.354	4.548	4.458	2.111	2.542	2.006
100506007	0.8206	0.2722	0.4758	0.2784	0.6017	0.2544	0.7667	0.7762	0.6848	0.8866	1.127	0.6609	0.4478	0.3641	0.2524	0	0.555	0.02938	0.4605	0.4964	0.3248	0.8474	1.094	0.8393
8634	15.83	15.11	14.99	15.6	15.77	17.4	14.2	13.93	14.47	17.84	17.4	18.03	15.22	14.83	15.11	0.02299	15.52	13.74	14.91	17.07	15.96	17.73	17.06	16.59
693138	5.02	4.684	1.819	1.597	3.632	5.002	19.47	10.96	17.14	2.542	3.077	3.499	1.468	0.8354	0.7238	0.108	0.7074	1.011	8.3	7.591	9.686	1.715	0.6274	1.925
8556	0.9676	0.9631	1.012	2.748	3.153	2.976	2.41	2.174	1.963	3.142	3.416	2.824	1.145	1.311	0.9847	0.108	2.493	2.36	2.135	2.536	2.859	2.702	3.289	2.916
105379827	0	0	0	0.5909	0.466	0.3291	2.046	2.028	2.255	0.1882	0.4859	0.2878	0.2173	0	0	0	0.06981	0.2328	1.043	3.496	1.691	0.5079	0.5573	0.19
54112	0	0	0	0	0	0	0	0	0	0	0	0	0	0	0	0	0	0	0	0	0	0	0	0
100128787	0	0	0	0	0	0	0.1555	0.05652	0.1179	0	0	0	0	0	0	0	0	0	0	0	0	0	0	0
7412	0	0	0	0	0	0	0.01334	0	0	0	0	0	0	0	0	0	0	0.02146	0	0.01343	0	0	0	0
2135	9.108	7.242	8.56	4.835	4.959	5.101	6.565	7.01	6.968	6.731	6.639	6.723	7.161	7.059	7.319	1.8	3.707	3.086	7.015	6.689	6.353	6.372	6.924	5.749
148867	3.386	3.105	3.323	3.062	2.965	3.01	6.614	6.731	7.192	2.725	2.714	2.455	3.599	3.586	3.248	1.8	2.995	3.039	7.358	7.148	6.615	2.625	2.642	2.444
51611	3.608	3.289	3.566	3.61	3.938	4.043	3.98	3.803	4.004	2.129	2.126	2.012	3.872	3.785	3.692	1.8	3.497	3.662	3.969	3.839	3.844	2.236	2.097	1.935
102606465	4.795	4.191	4.136	6.345	6.706	7.225	2.803	2.88	3.808	2.868	3.724	3.708	5.532	3.855	4.602	1.8	6.675	6.239	3.173	3.212	2.942	3.431	2.574	2.798
107985094	0	0	0	0	0	0	0	0	0	0	0	0	0	0	0	0	0	0	0	0	0	0	0	0
101928334	0	0	0	0	0	0	0	0	0.01031	0.01835	0	0	0	0	0	0	0.005106	0	0	0	0	0	0	0
101928370	0.07036	0	0	0	0	0.04674	0	0	0	0	0	0	0	0	0	0	0.01983	0	0	0	0	0	0	0
1901	0.05646	0.02342	0	0.02693	0.008171	0.009377	0	0	0	0	0	0	0	0.03758	0.03256	0	0.09547	0	0	0	0	0	0	0
102723784	0	0	0	0	0	0	0	0	0	0	0	0	0	0	0	0	0	0	0	0	0	0	0	0
104355286	0	0	0	0	0	0	0	0	0	0	0	0	0	0	0	0	0	0	0	0	0	0	0	0
105378872	0	0	0	0	0	0.01763	0	0	0	0	0	0	0	0	0	0	0	0	0	0	0	0	0	0
118427	0	0	0	0	0	0	0	0	0	0	0	0	0	0	0	0	0	0.006284	0	0	0	0	0	0
94236	0	0	0	0	0	0	0	0	0	0	0	0	0	0	0	0	0	0	0	0	0	0	0	0
107985095	0	0	0	0	0	0	0	0	0	0	0	0	0	0	0	0	0	0	0	0	0	0	0	0
105378874	0	0	0	0	0	0	0	0	0	0	0	0	0	0	0	0	0	0	0	0	0	0	0	0
112268286	0	0	0	0	0	0	0	0	0	0	0	0	0	0	0	0	0	0	0	0	0	0	0	0
107985096	0	0	0	0	0	0	0	0	0	0	0	0	0	0	0	0	0	0	0	0	0	0	0	0
1301	0	0	0	0	0.003027	0	0.005235	0.005707	0	0	0	0	0.006116	0	0	0	0.002947	0	0	0	0	0	0	0
101928436	0.02551	0	0.02465	0	0	0	0.1021	0.1949	0.02902	0	0	0	0.02983	0	0.08825	0	0	0	0.1533	0.02571	0	0	0	0
55599	6.608	5.811	5.886	2.646	2.684	2.208	7.372	7.168	9.558	7.116	5.601	5.992	4.446	4.186	5.326	1.8	1.862	1.828	7.754	7.283	6.428	6.438	6.885	6.208
280	0.6661	0.6788	0.9565	0.3269	0.4076	0.2529	0.6668	0.6855	0.7364	0.8675	1.456	1.061	0.4674	0.5321	0.7683	0	0.2896	0.2453	0.5264	0.6907	0.7005	1.197	1.313	1.168
648740	0.04293	0.03561	0	0.06826	0.01242	0	0.1504	0.07028	0.1954	0.1522	0.0421	0.05984	0.0502	0	0	0	0	0	0.1549	0.08656	0.1019	0.05867	0.04292	0.02195
279	0.02541	0	0.02456	0.01617	0	0.01688	0	0	0	0	0.02492	0.04723	0	0	0.05862	0	0	0	0	0	0	0.02316	0.02541	0.02599
276	0	0	0	0.01342	0	0	0	0	0	0	0	0	0	0	0	0	0	0	0	0	0	0.01922	0	0.02157
277	0	0.0176	0	0.0135	0	0.0141	0	0	0.02415	0	0	0	0	0	0	0	0	0	0	0.04278	0	0	0	0
105378878	0	0	0	0	0	0	0	0	0	0	0	0	0	0	0	0	0	0	0	0	0	0	0	0
278	0	0	0	0	0	0	0	0	0	0	0.01978	0	0	0	0	0	0	0	0	0	0	0.01838	0	0.04127
100129138	0	0	0	0	0	0	0	0	0	0	0	0	0	0	0	0	0	0	0	0.03515	0	0	0	0
105378879	0	0	0	0	0	0	0	0	0	0	0	0	0	0	0	0	0	0	0	0	0	0	0	0
105378880	0	0	0	0	0	0	0	0	0	0	0	0	0	0	0	0	0	0	0	0	0	0	0	0
105378881	0	0	0	0	0	0	0	0	0	0	0	0	0	0	0	0	0	0	0	0	0	0	0	0
101928476	0	0	0	0	0	0	0	0	0	0	0	0	0	0	0	0	0	0	0	0	0	0	0	0
105378882	0	0	0	0	0	0	0.09621	0	0	0	0	0	0	0	0	0	0	0	0.2311	0	0	0	0	0
105378883	0	0	0	0	0	0	0	0	0	0	0	0	0	0	0	0	0	0	0	0	0	0	0	0
105378884	0	0	0	0	0	0	0	0	0	0	0	0	0	0	0	0	0	0	0	0	0	0	0	0
107985116	0	0	0	0	0	0	0	0	0	0	0	0	0	0	0	0	0	0	0	0	0	0	0	0
105378886	0	0	0	0	0	0	0	0	0	0	0	0	0	0	0	0	0	0	0	0	0	0	0	0
105378885	0	0	0	0	0	0	0	0	0	0	0	0	0	0	0	0	0	0	0	0	0	0	0	0
105378887	0	0	0	0	0	0	0	0	0	0	0	0	0	0	0	0	0	0	0	0	0	0	0	0
105378889	0	0	0	0	0	0	0	0	0	0	0	0	0	0	0	0	0	0.06244	0	0	0	0	0	0
105378888	0	0	0	0	0	0	0	0	0	0	0	0	0	0	0	0	0	0	0	0	0	0	0	0
55170	4.266	3.781	3.855	5.323	5.598	5.159	5.737	6.113	6.466	10.29	10.62	9.789	4.303	4.053	4.676	1.8	6.056	4.398	5.795	4.924	5.76	8.693	8.79	9.058
22854	0	0	0	0	0	0	0	0	0	0	0	0	0	0	0	0	0	0	0	0	0.003968	0	0	0
10451	0	0	0	0.001924	0.008757	0.00804	0.03029	0.04293	0.01377	0.06742	0.06231	0.104	0	0	0	0	0.02217	0.01787	0.01455	0.009151	0.007185	0.04687	0.05445	0.06189
102465839	0	0	0	0	0	0	0	0	0	0	0	0	0	0	0	0	0	0	0	0	0	0	0	0
100873946	0	0	0	0	0	0	0	0	0	0	0	0	0	0	0	0	0	0	0	0	0	0	0	0
107985124	0	0	0	0	0	0	0	0	0	0	0	0	0	0	0	0	0.004548	0	0	0.01627	0	0	0	0
29957	12.3	10.22	12.4	28.11	30.69	28.22	20.06	19.44	22.86	32.97	31.44	30.83	13.91	13.07	12.3	0	23.78	22.4	21.18	19.24	20.34	29.84	30.53	29.4
148545	0	0	0	0	0.007133	0	0	0	0	0	0	0	0	0	0	0	0	0	0	0	0	0	0	0
653149	0	0	0	0	0.003997	0	0	0	0.007858	0	0	0	0	0	0	0	0	0	0	0.006962	0	0	0	0
284611	6.946	5.394	6.174	9.959	10.02	9.635	3.779	3.611	4	6.765	6.549	6.228	5.952	6.724	5.588	1.8	6.611	6.919	4.19	3.536	3.593	6.629	6.739	6.307
113802	0	0	0	30.82	29.26	29.06	7.88	7.117	7.445	13.66	14.61	13.26	0	0	0.02434	0	27.02	26.28	7.511	8.063	7.266	13.29	12.66	12.82
105378890	0	0	0	0.8418	0.6013	0.8458	0.2851	0.1829	0.1335	0.1697	0.3286	0.1246	0	0	0	0	0.6138	0.7738	0.06043	0.1858	0.1194	0.1984	0.1843	0.06854
55119	21.15	20.58	20.96	7.121	7.156	5.97	12.01	11.08	12.15	19.51	19.27	18.37	20.58	20.16	20.83	1.198	5.715	5.719	10.77	10.49	9.863	17.5	16.37	16.02
163479	0.05524	0.01145	0.02669	0.008784	0.06395	0.01835	0.2212	0.03014	0.03143	0.05595	0.05417	0.05133	0	0.07353	0	0	0	0.02967	0.08302	0.02784	0.0164	0.0755	0.05523	0.05649
6814	14.56	11.97	13.44	22.89	26.24	24.67	11.19	12.26	13.13	20.89	20.54	20.39	15.6	16.25	14.41	56.91	25.05	21.75	12	13.08	12.07	20.42	21.12	20.87
105378891	0.09878	0.08193	0.04773	0.09424	0	0.03281	0.04944	0.2156	0.1686	0.9005	0.7265	0.5966	0.1155	0.06575	0.05696	0	0.167	0.02652	0.05939	0	0	0.855	0.8889	0.8082
254268	0.03955	0.05467	0.02548	0.02515	0.05341	0.03503	0.02639	0.01439	0.03	0.4673	0.4524	0.4288	0.04625	0.05265	0.06082	0	0.08173	0.02832	0.0634	0	0	0.4804	0.4745	0.5663
642864	0	0	0.06783	0	0	0	0.07026	0	0	0	0	0	0	0.09343	0	0	0	0	0	0	0	0	0	0
107985159	0	0	0	0	0.05933	0	0	0	0	0	0.0335	0	0	0	0	0	0	0	0	0	0	0.06226	0.03416	0
29899	10.98	9.43	10.01	13.33	13.66	13.54	9.608	9.034	9.477	16.78	16.23	16.15	9.597	9.363	9.061	0.08907	10.8	10.39	8.316	8.483	8.833	16.91	17.36	16.31
23155	8.534	7.765	7.916	8.817	8.59	8.63	9.187	8.603	9.02	11.43	11.37	11	7.55	6.636	7.822	1.8	7.952	6.896	8.589	8.613	8.167	10.95	11.42	10.99
22911	4.23	3.611	3.783	6.887	5.798	6.121	2.342	2.699	2.314	3.018	3.333	3.07	5.036	4.538	4.064	1.8	5.602	5.723	2.227	2.618	2.46	3.054	3.466	3.193
6884	22.38	19.3	25.89	13.44	11.2	12.33	11.34	10.99	12.05	19.38	18.4	16.27	22.87	26.03	25.51	0.07535	13.68	13.54	13.49	14.11	10.71	17.82	15.99	17.85
105378892	0.4905	0.4746	0.158	0.416	0.2366	0.3258	0.491	0.4461	0.2791	0.4968	0.481	0.8356	0.478	0	0.4714	0	0.1843	0.4829	0	0.2472	0.2912	0.4469	0.1635	0.5016
56900	7.631	7.505	7.488	10.99	10.45	10.39	7.229	7.579	8.567	9.181	9.82	9.142	9.215	7.745	7.874	1.8	10.77	9.594	9.703	9.638	9.772	9.297	9.895	8.941
677766	0	0	0.09819	1423	1433	1456	84.42	104.6	79.77	1.029	0.09963	1.227	0.2376	0.4057	0.1172	0	1295	1467	90.77	84.6	101.7	1.666	0.8127	0.3117
127003	0	0.02698	0	0.1862	0.01883	0.1944	0.3907	0.9229	0.8882	0.06589	0.1276	0.2116	0.1141	0	0.03751	0	0.2933	0.1572	1.134	1.148	0.6179	0.05927	0.1301	0.06653
57535	0.08261	0.1242	0.09979	0.003284	0.005977	0.02744	0.06719	0.03944	0.1058	0.1046	0.0405	0.09116	0.02415	0.09622	0.1072	0	0.01164	0.002773	0.03104	0.02082	0.07356	0.07997	0.05162	0.08449
6301	27.99	29.24	28.52	41.92	41	42.67	41.41	42.88	42.22	29.05	30.99	29.94	28.9	29.07	29.73	4.411	38.82	42.02	55.21	64.83	63.91	32.69	32.49	30.63
1952	3.731	4.267	4.141	0.5667	0.5314	0.5404	1.074	1.074	0.8861	3.685	4.008	3.708	3.389	3.646	3.686	1.8	0.3865	0.4119	0.9689	0.8514	0.9429	3.922	3.668	3.526
84722	13.89	17.33	15.16	5.553	4.8	5.161	13.63	14.84	13.83	13.49	13.88	14	13.24	12.09	12.6	70.86	4.73	3.294	10.31	10.35	10.79	14.74	13.5	13.29
343263	0	0	0	0.01966	0.04174	0.02053	0.3506	0.3148	0.2579	0.4383	0.3233	0.3734	0	0	0.01188	0	0	0.005533	0.2354	0.27	0.3914	0.2253	0.3296	0.2423
6272	7.563	6.869	7.099	5.684	5.795	5.89	22.62	23.77	22.59	11.72	11.71	12.15	6.909	6.597	6.378	1.8	4.479	4.299	23.72	23.21	22.83	12.16	12.81	12.15
5686	38.72	40.62	39.87	33.44	34.24	32.66	18.37	17.52	17.54	28.47	29.01	29.26	40.88	40.51	44.62	0	41.5	37.99	18.6	18.67	19.38	27.54	25.96	26.96
284612	0.7227	0.8616	0.4911	0.02155	0.006536	0.06001	0.02261	0.01232	0	0	0	0	0.6339	0.6313	0.6512	0	0.01909	0.01213	0.02715	0	0.01341	0	0	0
127002	2.52	3.268	2.515	1.019	0.732	0.8461	3.17	3.337	3.417	1.908	1.668	1.53	2.458	2.277	2.393	0	0.8307	0.8453	2.779	2.999	3.316	1.658	1.592	1.507
284613	1.979	2.235	1.913	0.9586	0.6785	0.7382	3.787	3.946	4.227	3.2	3.008	3.063	1.754	1.51	1.536	0.108	0.828	0.8707	4.109	4.62	4.302	3.239	3.044	3.036
57463	0.01659	0.05503	0.04809	2.131	2.165	1.89	0.4898	0.344	0.6135	2.041	1.496	1.688	0.0291	0.02208	0.009566	0	1.734	2.036	0.5385	0.5686	0.6007	1.625	1.294	1.484
105378893	0	0	0	0	0	0	0	0	0	0	0	0	0	0	0	0	0	0	0	0	0	0	0	0
83873	0.06014	0.02494	0.05813	0	0	0.03995	0.0301	0.01641	0.154	0	0.02949	0.04192	0	0	0	0	0.0339	0.0323	0.03616	0.03032	0.05356	0.0137	0	0
2773	17	15.74	17.63	18.36	18.9	18.34	11.16	11.51	11.81	16.79	17.22	16.52	16.48	18.15	17.35	0.169	18.68	17	10.67	10.67	10.53	16.87	17.55	16.48
406974	0.569	0.4719	0.5499	0.3619	1.647	1.134	6.265	4.968	6.474	0.5763	1.674	1.586	1.331	0.7574	0.6562	0	2.245	1.222	2.736	2.294	4.729	1.555	1.138	0.5819
2780	1.666	1.145	1.932	0.7417	0.5924	0.6324	4.241	4.572	4.089	1.519	1.797	1.415	1.948	1.362	1.482	0.108	0.4292	0.3195	2.976	3.911	4.012	1.475	2.356	1.801
271	11.04	12.36	11.74	3.771	3.426	3.351	8.112	7.977	7.763	12.62	12.96	13.31	12.09	11.98	12.01	0.08907	3.515	3.184	7.427	8.189	8.23	14.21	12.01	13.41
2948	4.439	4.283	3.845	3.914	4.013	4.722	0.5665	0.2702	0.2012	18.11	19.53	19.75	3.888	3.508	3.365	1.8	3.957	3.875	0.5529	0.4635	0.6719	17.72	18.53	18.3
2946	0.9093	0.8594	1.022	0.0269	0.0612	0.05619	0	0	0.04812	1.564	1.721	1.533	0.8655	0.9008	0.9755	0.108	0.09534	0.05678	0.02543	0.02132	0.02511	2.158	1.903	1.449
2944	0.1052	0.1163	0.1355	0.0223	0	0.02329	0	0	0	0.2486	0.2751	0.1303	0.04101	0.04668	0.1618	0	0.01976	0.01883	0	0.03535	0	0.2236	0.2103	0.1434
2949	0	0	0	0	0	0	0	0	0	0	0	0.04824	0	0	0	0	0	0	0	0	0.03082	0	0.02595	0
2947	0	0	0	1.059	0.9756	0.8242	0.414	0.6884	0.5177	28.48	30.48	29.19	0	0	0	0	0.8217	1.027	0.4973	0.6775	0.6015	29.65	26.92	26.47
79574	0.01685	0.05589	0.03256	3.161	3.198	3.726	35.21	36.61	33.68	18.77	20.05	18.77	0.0394	0.02243	0.01943	0	4.349	4.225	34.23	35.09	35.48	21.12	17.87	18.49
107985167	0	0	0	0	0	0	0.03826	0.06257	0.06524	0.01936	0.03748	0.08879	0	0	0	0	0	0	0.04596	0	0.02269	0.06965	0.03821	0.1368
1435	0.6219	0.6263	0.6783	0.1356	0.2057	0.2302	0.07115	0.2036	0.09099	3.024	3.119	3.525	1.216	0.9107	0.9529	0	0.9264	0.9543	0.2564	0.2418	0.2004	2.914	2.665	3.017
10768	26.83	26.01	24.9	10.58	10.63	9.86	37.37	37.33	37.57	49.4	48.74	49.15	25.07	26.7	26.48	4.232	10.53	9.926	35.57	37.12	37.03	49.74	51.59	49.53
85369	10.6	10.92	10.31	5.73	5.456	5.407	8.621	9.902	8.86	11.32	11.36	10.54	11.06	10.64	10.23	0.08907	5.694	5.967	9.787	10.85	9.41	10.52	9.833	9.773
105378895	0	0	0	0.1409	0.0513	0.1177	0.1774	0.2418	0.05042	0.08977	0.0869	0	0.1555	0	0	0	0.1498	0.1428	0.3197	0.134	0.2631	0.1211	0	0
257	3.885	3.657	4.24	1.055	0.8465	0.7395	2.338	2.382	2.434	2.786	2.29	2.272	3.931	4.097	4.254	1.8	0.7996	0.6682	2.808	2.707	2.592	2.625	2.444	2.701
104355139	0.4422	0.489	0.7123	0	0	0	0	0	0.3355	0.9705	0.795	0.4109	0.2586	0	0.595	0	0	0	0	0.1486	0	0.4029	1.253	0.603
164153	0.02835	0	0.0548	0	0	0	0.02838	0	0	0.05744	0.08341	0.07904	0.09947	0.2265	0.1962	0	0	0	0.06818	0	0.03366	0	0	0.029
388662	3.787	3.92	3.768	0	0	0	0	0	0	0	0.006437	0	3.892	3.504	3.997	1.8	0	0	0	0	0.007793	0	0	0.006713
105378897	0.3746	0.4013	0.4374	0	0	0	0	0	0	0	0	0	0.3833	0.3532	0.36	0	0	0	0	0	0	0	0	0
100873974	0	0	0.1457	0.09591	0.06546	0.1002	0	0	0.0429	0	0.03696	0	0	0	0	0	0	0.1012	0	0	0	0	0	0
3749	0.9309	1.021	0.9476	0.1906	0.2551	0.24	0.1033	0.1581	0.1242	0.2493	0.2122	0.2416	0.7985	0.7451	0.6891	0	0.1499	0.2047	0.1337	0.1161	0.06599	0.2894	0.2362	0.2741
440600	0.2125	0.3118	0.2053	0.4054	0.4446	0.532	0.8998	0.6243	0.8369	0.1821	0.3686	0.3037	0.1911	0.2393	0.1131	0	0.4882	0.3686	0.4127	0.313	0.6015	0.2978	0.1961	0.2006
64783	11.95	10.53	10.93	11.34	10.39	10.51	24.43	24.79	24.63	9.297	8.635	8.899	12.1	12.28	11.65	0.08907	9.204	9.444	23.42	23.86	22.33	7.491	8.207	8.51
9122	0.5933	0.4728	0.5846	0.7621	1.03	0.9814	12.09	11.47	11.93	2.475	2.396	2.357	0.4218	0.3407	0.161	0	0.4327	0.6872	12.53	12.31	12.56	2.894	3.059	2.713
10542	49.05	57.09	50.51	52.69	55.59	55.26	33.07	32.77	33.19	56.14	53.91	55.33	52.6	56.14	59.23	10.08	65.08	61.66	31.99	32.04	31.29	57.82	54.11	55.81
101410535	0.3202	0.664	0.7737	1.833	1.622	1.542	0.8816	0.699	0.6377	1.216	0.7066	0.8928	1.03	0.9592	0.6464	0	2.166	1.634	1.54	0.9685	0.3802	0.3647	0.4803	0.3275
84432	0.03063	0.07622	0	0.3117	0.2305	0.4273	0.03067	0.03343	0.03486	0	0.03004	0	0.1075	0.04078	0	0	0.1726	0.4606	0	0	0.2182	0	0.06126	0
105378899	0	0	0	0	0	0	0	0	0	0	0	0	0	0	0	0	0	0	0	0	0	0	0	0
105378898	0	0	0	0	0	0	0	0	0	0	0	0	0	0	0	0	0	0	0	0	0	0	0	0
643160	0	0	0	0	0	0	0	0.03753	0	0	0	0	0	0.04577	0	0	0	0	0.124	0.06933	0.04083	0	0	0
440602	0	0	0	0	0	0	0	0	0	0	0	0	0	0.02416	0	0	0.02046	0	0.02182	0.05489	0.02155	0	0	0
3744	0	0	0	0	0	0	0	0	0	0	0	0.02024	0	0	0	0	0	0.0117	0	0	0	0	0	0
3737	0	0	0	0	0	0	0	0	0	0	0	0	0	0	0	0	0.001868	0.003559	0	0.003341	0	0	0	0
107985174	0	0	0	0	0	0	0	0	0	0	0	0	0	0	0	0	0	0.002191	0	0	0.004845	0	0	0
3738	0	0	0	0	0	0	0	0	0	0	0	0	0	0	0	0	0.01078	0	0	0	0	0	0	0
105378901	0	0	0	0	0	0	0	0	0	0	0	0	0	0	0	0	0	0	0	0	0	0	0	0
963	0.05054	0.02795	0.06512	0.03215	0.0195	0.03357	0.01686	0.09193	0.07668	0.01706	0.1156	0.09393	0.0394	0.02243	0.07772	0	0	0	0.08102	0.03397	0.02	0.1228	0.05053	0.06892
55791	8.665	8.635	9.779	5.698	6.216	5.973	4.14	4.046	4.706	3.709	3.237	3.183	9.896	9.12	8.616	0	5.049	4.871	5.054	6.145	5.284	3.552	3.459	3.446
128338	10.41	9.301	9.9	21.59	24.22	23.51	17.03	14.95	15.35	12.17	10.79	10.98	9.863	9.96	10.01	0	23.22	19.99	18.11	16.44	16.39	10.98	11.75	10.65
10390	15.23	14.07	14.73	16.83	18.21	18.17	15.91	13.88	14.9	11.49	11.06	10.95	13.46	13.9	13.83	0.02299	16.92	17.14	14.01	12.63	13.89	10.62	10.63	10.65
79961	5.896	5.008	4.878	5.352	5.238	5.156	20.87	20.8	20.76	0.751	0.8497	0.6475	4.764	5.363	5.213	1.8	5.583	5.91	19.69	20.87	20.28	0.7	0.6252	0.6761
107985180	0.1994	0.1654	0.1927	0.2959	0.07695	0.1325	1.264	1.088	2.496	0	0.06518	0	0.3887	0.2654	0.1533	0	0.03746	0.3927	1.279	1.206	2.052	0	0	0
1117	0	0	0.02276	0	0	0.01564	0	0.0257	0	0	0	0.02188	0.02754	0	0	0	0.01327	0	0	0	0	0.06437	0.02355	0
149620	0	0	0	0	0	0	0	0	0	0	0	0	0	0	0	0	0	0	0	0	0	0	0	0
27159	0	0	0	0	0	0	0	0	0	0	0	0	0	0	0	0	0	0	0	0	0	0	0	0
105378903	0	0	0	0	0	0	0	0	0	0	0	0	0	0	0	0	0	0	0	0	0	0	0	0
128344	0.3142	0.1783	0.1439	0.1788	0.2298	0.06592	0.08278	0.01805	0.01882	0	0	0	0.2515	0.2202	0.2671	0	0.03729	0.03553	0	0.1167	0.09819	0	0	0
105378904	0	0	0.02715	0	0	0	0	0	0	0.02845	0	0	0	0	0	0	0	0	0	0	0	0	0	0
441897	0	0	0	0	0	0.1399	0	0	0	0	0.06882	0.2609	0	0	0	0	0	0	0	0	0	0.1279	0.2105	0.07178
5016	2.895	2.788	2.93	0.1112	0.18	0.1033	1.673	1.718	1.769	2.519	1.81	2.022	2.909	3.001	2.196	0	0.09857	0.24	2.991	2.214	2.745	2.479	2.234	2.345
79084	33.7	34.28	33.86	27.16	22.58	23.53	26.46	25.79	23.99	32.79	33.09	31.13	33.03	32.69	34.47	37.77	26.62	24.75	25.31	26.28	24.85	31.96	28.93	29.95
515	83.88	81.34	81.54	117.5	125.8	121.9	51.49	49.27	52.84	75.77	74.44	73.53	89.4	83.78	86.22	61.59	120	113.4	50.31	46.47	49.97	73.43	74.58	68.82
128346	0.3092	0.3057	0.2701	1.078	1.108	1.066	0.8035	0.7722	1.015	0.9997	0.8571	0.7569	0.4381	0.2928	0.24	0	0.9651	0.8046	0.8865	0.7073	0.5436	0.9805	0.963	0.7054
57413	0	0	0	0.01491	0.01357	0	0	0	0	0	0	0	0	0	0	0	0.01321	0	0	0	0	0	0.02344	0
140	0	0	0	0.0149	0	0	0	0	0	0	0	0	0	0	0	0	0.01321	0	0.02818	0	0	0	0.02343	0
5906	8.076	7.526	7.728	5.16	5.357	5.072	5.385	5.524	5.759	10.01	8.813	9.762	8.235	8.017	7.855	1.8	5.069	4.504	5.668	5.488	6.206	8.762	9.846	8.822
100129269	0.02767	0	0.08023	0.0352	0	0.05515	0.0277	0.0302	0.03149	0	0	0.02572	0.03236	0.07368	0.1277	0	0	0.01486	0.1664	0.08369	0.09857	0	0.02767	0.0283
107985184	0.4297	0.2376	0.4153	0.2126	0.1658	0.08458	0.3187	0.2779	0.2173	0.3063	0.2653	0.2514	0.335	0.2966	0.3855	0	0.1166	0.07693	0.1531	0.2567	0.3968	0.2755	0.366	0.3418
55924	0.8934	0.5726	0.7064	0.6414	0.6072	0.571	2.94	2.932	3.427	1.296	1.221	1.245	0.7044	0.4685	0.7884	0	0.5226	0.3889	3.052	3.104	3.68	1.178	0.9677	1.267
100506343	0.2203	0.04983	0.0387	0.2929	0.197	0.1729	0.1203	0.06556	0.09115	0.02028	0.03927	0.07443	0.09367	0.07997	0.04619	0	0.1354	0.1075	0.09631	0.06056	0.0951	0.05474	0.04004	0.04096
101928718	0.108	0.08954	0.02981	0.1864	0.116	0.1537	0.04631	0.1178	0.1404	0.03124	0.03025	0.04299	0.09018	0.06159	0.07115	0	0.08692	0.06626	0.07417	0.1088	0.07324	0.04215	0.03084	0.03154
11218	12.08	10.76	11.23	17.94	16.44	17.02	5.838	6.378	6.69	13.59	12.26	12.72	11.91	11.39	12.48	0.08907	17.52	16.35	6.171	6.285	5.404	11.52	10.88	11.48
3752	0.07191	0.07158	0.05328	0.05184	0.05967	0.07325	0.0288	0.02878	0.04092	0.01942	0.01175	0.02228	0.09532	0.1053	0.04977	0	0.05539	0.06952	0.03747	0.02417	0.01708	0.008737	0.01438	0.01471
100874295	0	0	0	0	0	0	0	0	0	0	0	0	0	0	0	0	0	0	0	0	0	0	0	0
100873995	0.09525	0	0	0	0	0	0	0	0	0	0	0	0	0	0	0	0	0	0	0	0	0	0	0
643355	0	0	0	0	0.02415	0.02772	0	0	0	0	0	0	0	0	0	0	0	0	0	0	0	0	0	0
105378906	0	0	0	0	0	0	0	0	0	0	0	0	0	0	0	0	0	0	0	0	0	0	0	0
105378909	0	0	0	0	0.002253	0	0.03506	0.02548	0.03543	0	0	0	0	0	0	0	0	0.00209	0.04211	0.01962	0.01848	0.003546	0	0
55917	3.654	3.058	3.048	2.56	2.537	2.483	13.75	13.53	14.01	5.611	5.776	5.51	3.095	3.627	3.374	1.8	2.763	2.455	14.49	15.55	13.65	6.203	6.475	6.311
100422976	0	0	2.577	0	0.3859	1.329	19.36	15.28	18.21	0.6754	0	0	0	0	0	0	1.127	0	21.65	20.16	30.87	0	0	0
7482	0.505	0.598	0.478	0.206	0.3205	0.2314	1.022	0.7716	1.007	0.254	0.2664	0.2589	0.4399	0.4914	0.5182	0	0.1943	0.1683	0.9464	1.015	0.9966	0.2317	0.2542	0.2529
54879	2.476	2.401	2.545	2.036	2.372	2.195	3.199	3.088	3.294	3.184	2.933	3.217	2.937	2.827	2.942	0	2.072	1.925	2.857	3.147	3.07	2.785	3.143	2.948
829	103.9	96.58	100.9	90.1	97.82	90.37	82.44	83.04	84.99	101.6	94.98	98.41	109.6	109.3	110.5	0.0864	99.71	91.45	83.2	79.53	80.39	96.68	102.1	95.06
4343	16.15	17.86	16.81	7.4	6.267	6.834	18.06	18.73	18.12	18.3	18.69	19.24	16.65	17.81	17.78	0.169	7.574	7.286	18.93	20.98	21.17	20.03	18.95	20.38
389	28.93	36.79	32.69	40.89	35.12	39.38	51.41	55.19	56.17	46.53	48.35	49.24	35.62	35.74	36.77	0	44.7	42	60.58	64.73	70.17	54.69	52.75	55.95
333926	2.714	3.676	3.633	0.8234	0.807	0.7773	0.6231	0.4076	0.7649	2.043	1.953	1.619	2.941	3.215	2.9	1.8	0.9682	0.7621	0.5388	1.054	0.7685	2.405	2.688	2.775
105378910	0	0	0.02427	0	0.02908	0.01668	0	0.02741	0.05716	0	0	0.02334	0	0	0	0	0.04247	0.04046	0	0	0.1789	0	0	0
284467	0.7532	0.4325	0.476	0.0737	0.1006	0.1155	0	0	0	0.6162	0.3977	0.35	0.5759	0.7327	0.6348	0	0.1306	0.1711	0.03483	0.08761	0.0344	0.2112	0.2897	0.3555
100996702	0	0	0.02261	1.399	1.679	1.849	0.1874	0.2298	0.4259	0.9953	0.757	0.6957	0	0	0	0	1.345	1.671	0.2813	0.1887	0.3333	0.8526	0.8421	0.9331
105378912	0	0	0	3.005	3.099	3.242	0.1576	0.5156	0.1792	1.914	1.544	0.5853	0	0	0	0	2.929	4.144	0.1893	0.635	0.9348	1.578	1.417	1.61
105378911	0.02827	0	0	0.2607	0.3191	0.3568	0.1839	0.3857	0.2091	0.2577	0.2356	0.2627	0	0	0	0	0.2629	0.1822	0.2209	0.171	0.2349	0.2061	0.3957	0.159
113218506	0	0	0	0.3393	0	0.7086	0	0	0.607	1.081	0	0	0	0	0	0	0	0	0	0	0	0	0	0
6566	39.16	36.35	40.06	77.62	79.26	78.19	19.48	19.35	21	119.3	112.8	112.8	43.85	44.07	41.94	0.4493	83.94	75.85	20.81	19.89	17.52	108.3	110.6	107
246182	1.16	0.9891	0.623	1.742	1.194	1.263	2.033	1.337	1.724	3.297	2.718	3.654	0.5277	0.7723	1.078	0	1.399	1.402	1.628	2.339	1.492	2.937	3.126	3.23
100506392	1.613	1.502	1.805	2.286	2.097	2.011	2.294	2.903	2.351	1.519	1.221	1.525	1.886	1.507	1.926	0.108	2.153	2.158	2.144	2.51	2.654	1.238	1.386	1.244
107985189	0.0407	0.1013	0.06556	0.1899	0.1021	0.1082	0.7742	0.8293	0.633	0.08246	0.133	0.1261	0.07934	0.05419	0.04695	0	0.06118	0.08015	0.7015	0.7523	0.6444	0.0989	0.1899	0.04163
100996251	0.01737	0.1153	0.1343	0.1326	0.09051	0.06925	0.6957	0.4741	0.7711	0.1408	0.08519	0.1615	0.1219	0.02313	0.04008	0	0.01958	0.06532	0.9819	0.508	0.7839	0.1583	0.2432	0.2132
9860	3.749	3.066	3.276	2.044	2.109	2.343	5.937	5.592	5.686	3.951	3.846	3.435	3.157	3.34	3.182	1.8	1.396	1.961	5.593	5.695	4.987	3.68	3.96	3.647
643441	0	0	0	0	0	0	0	0	0	0.0199	0.01927	0.01826	0.02298	0	0	0	0	0	0.02362	0	0.06998	0	0.03929	0.02009
260425	2.742	2.29	2.309	3.546	3.906	3.508	9.459	9.686	9.28	5.854	5.41	5.56	2.9	2.343	2.542	0	2.622	2.754	8.815	8.486	8.286	5.542	6.005	5.147
10745	3.379	3.108	3.141	5.955	5.883	4.923	4.009	3.949	4.379	4.625	4.117	3.91	3.025	3.615	3.026	1.8	6.465	5.612	4.262	3.61	3.727	3.968	4.271	4.181
54665	1.888	1.568	1.591	1.649	1.814	1.82	2.057	2.038	2.476	2.236	2.4	2.282	1.582	1.78	1.506	0.108	1.654	1.466	2.039	1.973	1.81	2.333	2.397	2.503
100287722	2.861	2.472	2.707	1.643	1.299	1.689	2.028	2.016	2.215	3.34	3.253	3.083	3.067	2.883	3.001	0	1.937	1.494	1.409	1.702	1.675	3.928	3.099	3.109
26191	0.01528	0.006337	0.007384	0.1021	0.1106	0.09643	0.1606	0.1418	0.08694	0.3328	0.2847	0.2485	0.05361	0	0.01762	0	0.08612	0.2011	0.1102	0.1155	0.127	0.2715	0.3285	0.2266
440603	0.2387	0.2899	0.2802	5.005	5.266	4.837	1.886	1.852	2.29	6.883	6.396	6.299	0.2792	0.5334	0.413	0	8.294	7.715	1.404	1.624	1.771	6.689	6.249	6.165
10717	4.813	4.208	4.378	3.103	2.924	3.146	3.499	3.969	3.878	5.47	5.146	5.029	4.737	3.856	4.596	1.8	3.584	3.076	3.142	3.655	3.31	5.278	4.355	4.633
64858	7.824	7.732	6.478	3.431	3.218	3.236	2.055	2.762	2.69	6.79	6.682	6.363	7.307	6.751	7.603	1.8	3.052	2.95	2.589	2.204	2.53	6.462	6.048	6.152
101928846	0.07483	0.03103	0.05424	0.1428	0.1949	0.09942	0.1873	0.2042	0.1064	0.09474	0.03669	0.03477	0.08751	0.0249	0.04315	0	0.116	0.1607	0.2924	0.4338	0.2221	0.05114	0.05611	0.0574
204851	10.54	9.055	9.9	9.102	8.884	8.861	11.15	11.13	12.14	16.61	16.12	16.51	10.94	10.4	9.502	0	6.774	6.606	11.93	12.25	11.62	15.51	16.69	16.01
56944	0.03613	0.01498	0	0.03447	0.04183	0.048	0.09042	0.138	0.2261	5.508	6.094	6.682	0.04226	0.0481	0.04167	0	0	0.0194	0.08689	0.03643	0.1287	7.885	7.117	7.095
148281	0	0	0	0	0.003767	0.004323	0	0	0	0.006592	0	0	0	0	0	0	0	0.00699	0	0	0	0	0	0
107985443	0	0	0	0	0.06842	0	0	0	0	0	0	0	0	0	0	0	0	0	0	0	0	0	0	0
51592	11.72	10.53	11.5	7.669	8.244	8.383	15.96	16.21	16.22	12.41	11.82	12.09	11.5	11.81	10.92	0.08907	7.229	6.59	16.24	15.74	15.44	11.85	12.54	12.49
105378913	0.3724	0.1324	0.3085	0.1354	0.077	0.1767	0.1065	0.02904	0.1816	0.5389	0.5217	0.2719	0.2489	0.1417	0.1227	0	0.2699	0.1857	0.09596	0	0	0.4363	0.1862	0.2177
10286	37.92	35.2	39.78	39	42.7	41.15	14.84	16.91	17.33	45.63	42.96	42.02	37.89	43.62	44.89	0	43.2	38.81	23.5	21.39	21.42	42.36	42.7	40.94
105378914	0.2194	0.5459	0.318	0	0.127	0.5829	0.1098	0	0.3745	0.4444	0.2151	0.6116	0.5131	0.5841	0	0	0.1855	0.1767	0.2638	0	0	0.5997	0.329	0.6731
163259	1.513	1.387	1.355	0.1186	0.07598	0.1193	0.03458	0.04524	0.03144	0.8537	0.9755	0.8474	1.47	1.545	1.45	0.108	0.08955	0.1224	0.04153	0.02089	0.05741	0.9505	1.195	1.06
270	0.01773	0	0.03427	0	0.01026	0	0	0	0.02017	0	0	0	0	0	0	0	0	0	0	0.03574	0	0	0	0
4893	37.58	33.35	35.44	27.11	25.33	25.67	25.19	23.73	26.15	27.71	25.6	26.31	42.34	44.25	41.71	5.54	29.5	26.75	23.74	22.35	22.65	25.81	26	25.41
7812	201.1	179.7	191	153.4	158.2	153.5	144.2	142.1	144	170.9	166.1	170	195.6	198.5	196	55.42	146.2	141.3	138.3	144	139.3	160.8	168.9	160.3
80143	13.14	11.29	12.31	9.936	10.47	9.505	8.596	8.458	8.285	11.23	10.74	11.15	13.15	13.14	12.84	0	8.761	8.62	9.29	10.07	9.62	10.45	11.52	10.5
6847	0	0	0	0	0	0	0	0	0	0	0	0	0	0	0	0	0.01101	0	0	0	0	0	0	0
105378915	0	0	0	0	0	0	0	0	0	0	0	0	0	0	0	0	0	0	0	0	0	0	0	0
7252	0	0	0	0.02398	0.05455	0.03756	0	0	0	0	0	0.01751	0	0	0	0	0	0.05061	0	0	0	0.01717	0.01885	0
10100	0.1194	0.1761	0.1539	6.659	5.484	6.381	0.06641	0.04344	0.0453	0.2016	0.2732	0.3822	0.1552	0.106	0.1683	0	6.843	6.655	0.03191	0.1605	0.01575	0.3264	0.4909	0.3393
105378916	0	0	0	0.02998	0.01091	0.06263	0	0	0	0.00955	0	0	0	0	0	0	0.02657	0.04051	0.01134	0	0	0.00859	0.009427	0
112840934	0	0	0	0	0	0	0	0	0	0	0	0	0	0	0	0	0	0	0.01966	0	0	0	0	0
4803	0	0	0	0	0	0	0	0	0.01173	0	0	0	0	0	0	0	0	0	0	0	0	0	0	0
112268234	0	0	0	0	0	0	0	0	0	0	0	0	0	0	0	0	0	0	0	0	0	0	0	0
112268287	0	0	0	0	0	0	0	0	0	0	0	0	0	0	0	0	0	0	0	0	0	0	0	0
81839	8.279	8.031	8.354	2.862	2.41	2.572	8.361	8.546	8.644	12.15	12.06	12.09	7.298	7.587	7.411	1.8	2.534	2.354	7.24	7.083	7.398	11.29	11.02	11.83
845	0	0	0	0	0	0	0.1107	0.05171	0	0.016	0.01549	0	0	0	0	0	0.0267	0	0.05697	0	0.01875	0	0	0
4808	0	0	0.004999	0	0	0	0	0	0	0	0	0	0	0	0	0	0	0	0	0	0	0	0	0
101928995	0.03057	0.05071	0	0	0	0	0	0	0	0.03096	0	0.02841	0.07149	0.08138	0	0	0	0	0	0	0	0	0.03056	0.1563
101928977	0.2215	0	0	0.7044	0.4273	0.6866	0	0	0	0.07478	0.2172	0.0686	0.3454	0.2948	0	0	0.208	0.03965	0	0	0	0.06727	0.1476	0.2265
55356	0.7652	0.7003	0.6885	1.108	0.9195	0.971	0.06339	0.01728	0.03603	1.133	1.118	1.167	0.7591	0.6603	0.7182	0	0.5562	0.6944	0.06345	0.03192	0.04386	1.452	1.451	1.198
126868	0	0.05813	0.04516	0.01486	0.01352	0.02328	0	0	0	0.7454	1.077	1.042	0.0683	0.07775	0.09431	0	0	0.05019	0	0.01178	0	0.7876	0.8526	0.8004
105378918	0	0	0	0	0.2115	0	0	0	0	0	0.1433	0.1358	0	0	0	0	0	0	0	0	0	0.1332	0.07306	0.2989
107985190	0	0	0	0	0	0	0	0	0	0	0	0	0	0	0	0	0.008695	0	0	0	0	0	0.01542	0
105378919	0	0	0	0	0	0	0	0	0	0	0	0	0	0	0	0	0	0	0	0	0	0	0	0
105378920	0	0	0	0	0	0	0	0	0	0	0	0	0	0	0	0	0	0	0	0	0	0	0	0
476	36.22	37.79	35.03	25	23.25	23.96	37.12	38.03	35.79	51.85	51.62	51.26	37.07	36.28	38.02	5.54	22.29	26.42	32.04	33.85	33.76	51.22	48.97	50.7
84852	39.45	38.15	37.14	18.71	17.24	17.45	30.77	29.94	27.79	50.57	47.39	48.31	39.68	38.67	41.82	58.65	17.63	20.44	26.09	27.05	26.38	47.01	48.61	49.19
101929023	0.2967	0.164	0.04779	0	0	0.1314	0.198	0.1619	0.3376	0	0	0	0.1157	0	0	0	0	0	0.1189	0.09969	0.05871	0	0.04944	0.05057
112268235	0.1291	0.1727	0.2294	0.0927	0.1229	0.08299	0.5503	0.4999	0.4881	0.2489	0.1633	0.298	0.112	0.09424	0.06724	0	0.09388	0.05591	0.726	0.4156	0.4845	0.2239	0.2248	0.1618
965	1.544	1.182	1.396	2.194	2.509	2.406	4.002	3.571	3.513	1.978	1.779	1.87	1.574	1.387	1.255	0.108	2.61	2.278	3.68	4.07	3.979	2.019	2.097	1.943
105378925	0.1231	0.05107	0.05951	0.03916	0.1069	0.2863	0.9862	1.613	1.191	0.06237	0.06038	0.1144	0.216	0	0.5681	0	0.1041	0.1653	1.481	1.614	1.828	0	0.1231	0
100616384	0	0	0	0	0.842	0	2.912	5.822	1.104	0	0	0	0	0	0	0	0.5466	0	2.915	3.422	4.03	0	0	0
3321	5.814	6.104	5.873	0.4947	0.7175	0.5974	9.173	8.574	8.845	5.919	6.183	6.451	6.561	5.947	6.251	1.8	1.132	1.24	9.124	9.556	9.673	6.905	7.412	7.318
105378924	0.02882	0.01434	0.01114	0.007333	0.02336	0.01915	0.7791	0.8117	0.82	0.01752	0.005653	0.03214	0.01348	0.01535	0.006649	0	0.013	0.02786	0.8665	0.5172	0.8145	0.05778	0.02306	0.05896
100302117	0	0	0	0	0	0	0	0	0	0	0	0	0	0	0	0	0	0	0	0	0	0	0	0
388667	0	0	0	0	0	0	0	0	0	0	0	0	0	0	0	0	0	0	0	0	0	0	0	0
105378926	0	0	0	0	0	0	0	0	0	0	0	0	0	0	0	0	0	0	0	0	0	0	0	0
914	0.02597	0	0	0	0	0	0	0	0	0	0	0	0	0	0	0	0	0	0	0	0	0	0	0
105378927	0	0	0	0	0	0	0	0	0	0	0	0	0	0	0	0	0	0	0	0	0	0	0	0
5738	16.53	16.01	16.16	5.348	4.998	4.98	8.477	8.335	8.04	22.41	22.97	22.43	16.15	16.33	14.96	0.169	5.623	5.079	7.241	7.726	8.294	20.61	20.14	21.15
9398	4.037	3.61	3.93	1.085	1.106	1.11	1.983	1.9	1.822	4.415	4.36	4.316	3.84	3.834	3.895	1.8	1.162	0.9538	1.798	1.767	2.088	4.104	4.299	3.812
101929099	0.6822	0.4097	0.432	1.272	0.9259	0.7813	0.5181	0.3081	0.2945	0.4765	1.292	0.8088	0.4952	0.501	0.5969	0	1.273	1.011	0.2546	0.2371	0.1955	0.5787	0.6115	0.818
8458	11.98	11.42	10.88	9.093	8.323	8.508	6.9	6.57	6.548	8.155	7.929	7.731	11.28	11.91	11.63	0.08907	8.302	7.94	5.64	5.039	4.661	7.375	7.57	7.09
100126331	2.481	0.8231	0	0.9468	1.723	0.3296	3.477	8.665	1.694	0.5026	0	1.383	0	0	1.717	0	0.2797	1.066	4.176	2.001	3.535	1.356	0	0
80263	1.158	1.186	1.167	0.6349	0.4066	0.4544	0.8327	1.197	1.073	1.329	1.118	1.082	1.153	1.198	1.343	0.108	0.4445	0.5857	0.8076	1.05	0.7462	1.123	1.103	1.298
79679	0	0	0.01123	0.007393	0	0	0.01164	0.01269	0.01323	0.2237	0.2166	0.1188	0	0	0.01341	0	0.02621	0.0874	0.02795	0	0	0.1377	0.2906	0.1902
104355292	0	0	0	0	0	0	0	0	0	0	0	0	0	0	0	0	0	0	0	0	0	0	0	0
10905	7.915	6.516	7.102	11.67	12.82	11.89	8.885	8.634	9.95	7.693	7.186	6.894	7.438	7.455	7.399	1.8	11.66	11.12	9.896	8.99	9.302	6.851	7.584	6.863
100996263	0.09787	0	0	0	0	0	0	0	0	0	0	0	0	0	0	0	0	0	0	0	0	0	0	0
54855	0.3472	0.3255	0.3574	0.0528	0.04369	0.03509	0.3324	0.3871	0.2662	1.59	1.658	1.683	0.4413	0.2713	0.2698	0	0.02127	0.02432	0.2813	0.1674	0.1613	1.815	2.083	1.984
105378929	0	0	0	0	0	0	0	0	0.01505	0	0.01297	0	0	0	0	0	0	0	0.0159	0.02666	0	0.01205	0	0
54834	2.662	2.267	2.258	3.021	3.582	3.458	6.258	6.349	6.557	2.196	1.994	2.003	2.314	2.072	2.306	0	2.969	2.737	6.015	6.783	6.611	1.891	2.058	2.101
10885	19.18	17.95	18.5	20.75	21.23	20.84	7.118	6.671	7.708	8.559	8.161	7.805	19.66	18.11	18.58	0.01743	22.22	21.91	6.58	6.308	6.022	7.548	7.267	7.137
200162	1.771	1.589	1.772	1.248	1.34	1.18	0.3888	0.3843	0.4184	0.6295	0.8125	0.7026	1.611	1.682	1.786	0.108	1.296	1.368	0.3985	0.4229	0.289	0.6842	0.7508	0.6779
105378930	0	0	0	0	0	0	0	0	0	0	0	0	0	0	0	0	0	0	0	0	0	0	0	0
107985447	0	0	0	0	0	0	0	0	0	0	0	0	0	0	0	0	0	0	0	0	0	0	0	0
6913	0.009315	0.0309	0.018	0	0	0.006188	0.09325	0.07117	0.0318	0.009435	0.05481	0.01731	0	0	0.01074	0	0.00525	0	0.0448	0.07512	0.1217	0.008487	0.01863	0.02858
105378933	0	0.05152	0	0	0	0	0.3109	0	0.07068	0	0	0	0	0	0	0	0	0	0.07469	0.2505	0.07375	0	0	0
107985191	0	0	0	0	0	0	0	0.1182	0	0	0.2124	0	0	0	0	0	0	0	0.5209	0.3276	0.1286	0	0	0
10352	3.182	2.619	2.759	5.879	5.806	5.987	8.199	8.213	8.178	6.091	5.991	5.205	2.66	2.786	2.554	0	4.991	5.302	7.186	7.879	7.067	5.236	5.407	4.987
104472716	0	0	0	0	0.0879	0.05044	2.28	1.823	1.814	0	0	0.07056	0	0	0	0	0	0.08155	2.282	1.148	0.7212	0	0.2278	0
101929147	1.351	1.376	1.434	1.4	1.322	1.329	5.45	4.659	4.63	2.407	2.608	2.379	1.19	1.521	1.712	0.108	1.208	1.178	4.672	5.455	4.989	2.173	2.376	2.609
107985192	0.6605	0.2739	0.7661	0.2941	0.07647	0.04388	1.653	1.514	1.503	1.271	0.583	0.3683	0.309	0.2638	0.1524	0	0	0.1064	1.747	1.132	1.176	0.5417	0.3963	0.3378
105378934	0	0	0	0	0	0	0	0	0	0	0.107	0	0	0	0	0	0	0	0	0.22	0	0.09944	0	0
51179	0	0	0	0	0	0	0	0	0.0314	0.01397	0	0.01282	0	0.01837	0	0	0	0.03705	0	0	0	0.02514	0.01379	0.02822
100874270	0	0	0	0	0	0	0	0	0	0	0	0	0	0	0	0	0	0	0	0	0	0	0	0
3284	0	0	0	0	0	0	0	0	0	0	0.06822	0	0	0	0	0	0	0	0	0.07014	0	0.04226	0	0.02372
105378935	0	0	0	0	0	0	0	0	0	0	0	0	0	0	0	0	0	0	0	0	0	0	0	0
3283	0	0	0	0.06462	0.1176	0.01687	0.1271	0.1663	0.289	0.6689	0.4732	0.3068	0	0	0	0	0.229	0.08184	0.1832	0.2561	0.2714	0.9489	0.7619	0.3377
128102	0.004906	0.008139	0	0.003121	0.00852	0.009778	0.009823	0.02142	0.02233	0.00497	0.004811	0	0.005738	0	0.01132	0	0	0.007905	0.0236	0.004946	0.04078	0.01788	0.009812	0.01505
644242	0.08051	0	0.05187	0.01707	0.03107	0.05348	0.02687	0.1172	0.09162	0	0	0	0	0.07145	0	0	0.03025	0.02883	0.06454	0.1894	0.2231	0.04891	0.02683	0
90874	1.242	1.34	1.143	0.8492	0.8099	0.756	0.9124	0.9088	0.9811	0.9682	1.077	1.039	1.279	1.456	1.404	0.108	0.933	0.6959	1.096	1.281	1.24	1.297	1.261	1.224
105378937	0	0	0	0	0.04356	0	0.07534	0.1643	0	0	0.2952	0.06994	0	0	0.0868	0	0	0	0.181	0.1517	0	0.2057	0	0.3079
26227	8.434	9.551	8.712	21.12	20.18	20.63	10.96	10.17	11.07	17.38	17.93	18.18	7.951	7.713	8.15	1.8	15.85	18.54	14.56	15.97	17.14	18.27	18.33	19.48
105378936	1.996	2.045	1.815	2.22	2.298	2.446	3.366	3.238	3.352	2.778	2.815	2.569	1.885	2.273	1.859	0.108	1.666	2.006	6.276	6.295	6.615	2.587	2.903	2.707
3158	0	0	0	143.8	124.5	132.5	13.16	12.37	11.78	0.4207	0.4751	0.3698	0	0	0	0	73.99	69.34	5.493	4.902	4.314	0.6622	0.519	0.4247
83998	0.01295	0	0	68.26	62.09	64.65	10.04	9.679	9.591	0.05245	0.03809	0.04812	0	0	0	0	43.39	41.31	4.514	3.654	3.843	0.02359	0.02589	0.02648
105378938	0	0	0	13.71	13.53	14.17	0.5067	0.5143	0.3575	0.01768	0	0	0	0	0	0	6.738	7.433	0.3568	0.3167	0.1243	0	0.01745	0.01785
343505	0	0	0	4.582	4.057	4.383	0.3314	0.3738	0.2208	0.01156	0	0	0	0	0	0	2.619	2.734	0.06863	0.1611	0.1084	0	0.01141	0
11085	0	0	0	0	0.01656	0.03801	0.1002	0.04684	0.1139	0	0	0	0	0	0	0	0	0.007682	0.0344	0.04326	0.1359	0	0	0
4853	14.95	15.01	14.05	12.55	11.79	12.39	14.78	15.14	14.8	17.3	18.15	17.87	15.37	15.04	15.84	0.02299	10.2	10.12	13.28	13.9	12.91	18.36	18.56	18.16
101929178	0	0.07813	0.04552	0.02996	0.1091	0.06257	0.04715	0.0514	0	0.04771	0.04619	0	0	0.0627	0	0	0	0.02529	0	0	0	0.04291	0	0.04817
105378939	0	0	0	0	0	0	0	0	0	0	0	0	0	0	0	0	0	0	0	0	0	0.01408	0	0.01581
105378940	0	0	0.05448	0	0.06526	0.01872	0	0	0	0	0	0	0	0	0	0	0	0	0	0	0	0	0	0
9554	6.641	6.652	6.87	6.362	6.421	6.196	9.186	8.552	9.33	12.33	12.01	12.27	6.293	6.617	6.849	1.8	5.667	5.303	9.342	9.398	9.135	12.15	12.71	11.37
107985522	0.06441	0.06678	0.03112	0.297	0.2517	0.3851	3.917	2.917	3.481	0.09786	0.1105	0.1197	0.05649	0.06431	0.03714	0	0.2813	0.2421	3.292	3.068	3.441	0.1174	0.1127	0.06587
105378941	0.1016	0.08427	0	0.3877	0.5881	0.8099	5.39	5.101	5.896	0.2058	0.2989	0.1888	0.1188	0.1352	0.1172	0	0.229	0.4911	6.108	6.658	5.67	0.09257	0.2032	0.2078
105378954	0.5328	0.5956	0.806	0.9725	1.1	1.139	3.873	3.514	3.691	1.126	1.363	1.744	0.7857	1.079	0.7214	0	1.084	1.169	3.343	3.27	4.813	1.435	1.575	1.587
101929788	0	0	0	0	0	0.06649	0.1002	0.03641	0.1139	0	0.03272	0	0	0	0	0	0.0188	0	0.08023	0.06727	0.07922	0.0304	0.03336	0.03412
728841	7.415	7.216	7.304	4.936	4.596	4.777	9.076	8.804	9.054	3.889	3.748	3.644	8.487	7.753	8.313	1.8	4.552	4.887	8.173	8.165	7.83	3.533	3.888	3.809
107985523	3.425	2.604	3.172	1.906	2.313	2.275	5.429	5.919	5.359	1.59	1.399	1.989	3.672	2.47	5.432	1.8	2.896	2.529	5.32	5.036	4.575	1.17	1.57	2.189
767846	1.545	1.3	1.147	0.6835	0.5702	0.6097	4.46	4.667	4.79	0.771	0.944	0.957	0.8902	1.162	1.394	0.108	0.3785	0.1924	3.661	4.198	3.535	0.7548	0.7387	0.7556
100996724	0.4442	0.3907	0.5333	0.3168	0.2727	0.301	2.115	2.238	2.257	1.172	1.329	1.397	0.404	0.3643	0.4398	0	0.1795	0.2265	2.331	2.212	2.046	1.374	1.337	1.303
107985524	0.07866	0.0261	0.03801	0.07004	0.04553	0.05748	0.2047	0.1717	0.1701	0.3107	0.2931	0.2266	0.0368	0.08377	0.03629	0	0.0532	0.04647	0.3216	0.222	0.2522	0.3655	0.2831	0.3781
105378944	0	0.06242	0.07273	0	0.04356	0	0	0.08214	0	0	0.0738	0	0.176	0.2004	0	0	0	0.04042	0.09049	0	0	0.1371	0	0.3079
105378943	0	0.0187	0	0	0	0	0.0677	0	0.02565	0.04567	0.0221	0.02095	0	0.03001	0	0	0	0	0.05421	0.04545	0.02676	0	0.02254	0
101929796	2.373	2.312	2.111	2.755	2.987	3.478	5.655	5.673	5.7	1.564	1.514	1.155	1.718	2.657	2.346	0	2.866	2.65	4.981	4.822	5.545	1.544	1.356	1.656
101060684	9.26	8.929	8.251	6.077	5.434	5.991	9.225	9.129	8.533	4.568	4.4	4.47	9.984	10.49	10.72	1.8	5.486	6.077	8.156	7.969	7.92	4.63	4.388	4.489
107985762	0	0	0	1.467	0.6676	0.7661	2.309	3.147	1.312	0	0	0	0	0.7676	0	0	1.3	0.6194	2.773	3.488	2.739	0	0	0
101954277	0	0	0.2469	43.39	59.01	45.32	14.84	11.43	10.47	0	0.2506	0	0	0	0	0	36.15	37.74	12.29	14.43	16.38	0	0	0.2613
653505	0	0	0	0	0.07485	0	0	0	0	0	0	0	0	0	0.07457	0	0.03644	0.03472	0	0.1304	0	0.1178	0	0
728855	1.871	2.041	1.764	0.6907	0.5215	0.5832	3.296	3.681	3.418	1.533	1.189	1.095	2.337	2.43	2.371	0.108	1.022	0.8127	2.82	3.575	3.059	1.2	1.039	1.146
100996720	2.922	2.927	2.611	1.227	1.245	1.245	6.457	5.837	6.023	1.34	1.676	1.588	3.546	4.697	3.879	0	1.833	1.747	5.237	6.003	7.069	1.607	1.654	1.861
101954264	0.5204	1.511	1.509	16.55	29.67	22.47	5.47	5.964	4.441	0.5271	0.5103	0.7254	1.521	0.3464	0.3001	0.108	18.33	26.13	2.503	5.246	7.414	0.2371	1.041	0.7983
107985763	4.036	1.435	4.458	0.3668	0	0	11.54	16.36	13.12	0.5841	3.393	1.608	2.023	3.07	3.325	1.8	0.325	0	7.627	13.95	9.585	2.102	1.153	1.769
105369199	0.13	0.02696	0	0.1034	0.03762	0.1079	0.9109	1.171	1.036	0.09876	0.09561	0.0906	0.07601	0.04326	0.1124	0	0	0.1222	0.7425	1.147	0.7331	0.1481	0.26	0.4321
101929798	0.3858	1.088	0.6712	0.4908	0.8933	1.128	0.8497	0.5895	0.9659	0.2345	0.3783	0.2151	0.09024	0.2054	0.267	0	0.7828	0.663	0.5567	0.5445	1.099	0.2812	0.1543	0.3157
107985748	0	0	0	3.058	3.827	0.3992	0	2.624	4.787	0	0	0	0	0	0	0	0.3387	2.905	5.059	0.6059	0	0	0	0
107985749	0	0	0	0	0	0	0.5852	0	0	0	0	0	0	0	0	0	0	0	0	0	0	0	0	0
107985750	0	0	0	0	0	0	0	0	0	0	0	0	0	0	0	0	0	0	0	0	0	0	0	0
106479023	0	0.01772	0	0.1766	0.07419	0.07095	0.05346	0.09326	0.08508	0	0	0	0	0	0.01232	0	0.1023	0.05736	0.02569	0.05384	0.07609	0	0.01068	0
2210	0	0	0.009597	0	0	0.01979	0	0	0.0113	0	0	0.009228	0	0	0	0	0.02798	0	0	0	0	0	0	0.01016
100996318	0	0	0.01986	0.02614	0.04758	0	0	0.01121	0	0.03122	0.03023	0.009548	0	0.01368	0	0	0.005791	0.02759	0	0	0.0122	0.03745	0	0.03153
337875	0	0.03235	0	0.2357	0.1355	0.06478	0.09762	0.1703	0.1553	0	0	0	0	0	0.02249	0	0.1759	0.09426	0.0469	0.07864	0.09262	0	0	0
653820	7.621	7.901	7.522	1.601	1.738	1.504	2.105	1.981	2.086	0.6554	0.8813	0.8853	8.597	8.064	8.645	1.8	1.256	1.274	1.621	1.341	1.451	0.9335	0.9345	1.066
653464	2.269	2.256	2.6	0.2832	0.2752	0.2758	3.187	2.936	3.02	0.6827	0.5488	0.6543	2.449	2.299	2.63	0	0.2544	0.2747	2.663	2.481	2.344	0.658	0.8183	0.7262
107985193	0.003726	0	0	0.02844	0.0302	0.03961	0.6454	0.6629	0.653	0.003775	0.003654	0.006926	0.004358	0	0	0	0.006301	0.01801	0.4929	0.4395	0.5575	0.01019	0.003726	0.01143
100873165	0	0.01413	0	0.03252	0.02959	0.03396	0.4606	0.558	0.6205	0	0.01671	0.01584	0.01993	0.02269	0	0	0.01921	0.04576	0.5123	0.3436	0.3237	0	0	0
107985194	0.03863	0.01068	0	0	0	0	0	0.01405	0.01465	0	0	0	0.03012	0	0	0	0	0	0	0	0.01529	0	0	0
647121	0.121	0.1087	0.1462	0.03849	0.05254	0.08709	0	0	0.01148	0	0	0	0.1062	0.1343	0.09306	0	0.06253	0.05958	0.01213	0	0	0	0	0
107985195	0.02669	0.04427	0	0	0	0	0	0	0	0	0	0	0	0.07105	0	0	0	0	0	0	0	0	0	0
101929814	0	0	0	0	0	0	0	0	0	0	0	0	0	0	0	0	0.008898	0	0	0	0	0	0	0
105371172	0	0	0	0	0	0	0	0	0	0	0	0	0	0	0	0	0	0	0	0	0	0	0	0
105371175	0.0302	0	0	0	0	0	0	0	0	0	0	0	0.03532	0	0	0	0	0	0	0	0	0.02752	0	0
107985200	0.04315	0.03579	0.1668	0.1372	0.1249	0.1146	0.7774	0.6593	0.7365	0.08741	0.1269	0.1203	0.05046	0	0.04976	0	0.1216	0.1622	0.9338	0.6525	0.7172	0.07863	0.04314	0.1324
107985201	0.02289	0	0	0.05824	0.03975	0.03041	0.7104	0.6996	0.7815	0.1159	0.06735	0.06382	0	0	0	0	0.07741	0.03688	0.8808	0.6693	0.7611	0.06258	0.06867	0.07024
101927452	0	0	0	0	0	0	0	0	0	0	0	0	0	0	0	0	0	0	0	0	0	0	0	0
112268275	0	0	0	0	0	0	0	0	0	0	0	0	0	0	0	0	0	0	0	0	0	0	0	0
112268273	0	0	0	0	0	0	0	0	0	0	0	0	0	0	0	0	0	0	0	0	0	0	0	0
100189261	0	0	0	0	0	0.3937	0	0	0	0	0	0	0	0	0	0	0	0	0	0	0	0	0	0
101954269	0	0	0	0	0	0	0	0	0	0	0	0	0	0	0	0	0	0	0	0	0	0	0	0
26863	0	0	0	1971	2514	1155	35.68	28.4	32.27	0	0	0	0	0	0	0	900.1	2326	45.68	44.59	37.07	0	0	0
791227	0	0	0	0.7335	0.6676	0	0	0	0	0	0	0	0	0	0	0	0.325	0	0	0	0	0	0	0
105369140	0.121	0.1003	0.1461	0	0	0.1004	0.1211	0.132	0.1377	0.0919	0	0.0281	0.03537	0	0.06976	0	0.01704	0.1299	0.07273	0.1829	0.1077	0	0.03024	0.06186
100189142	0.601	0	0.5808	0	0	0	0	0	0	0	0	0	0	0.8001	2.773	0	0	0	0	0	0.7136	0	0.6009	0.6147
100189326	0	0	0	0	0	0	0	0	0	0	0	0	0	0	0	0	0	0	0	0	0	0	0	0
199882	0.01695	0	0	0	0.004905	0	0.008482	0.0185	0	0	0.008309	0	0	0	0	0	0	0	0	0	0.02012	0	0	0
100189356	0	0	0	0	0	0	0	0	0	0	0	0	0	0	0	0	0	0	0	0	0	0	0	0
338391	0	0	0	0.2633	0.3234	0.3574	0.1036	0.1468	0.0942	0	0	0	0	0	0	0	0.2916	0.2945	0.1493	0.08345	0.07371	0	0.01035	0.01058
100132417	0	0	0	0	0	0	0	0	0	0	0	0	0	0	0	0	0	0	0	0	0	0	0	0
440686	0	0	0	1.281	1.363	1.618	0.2438	0.2835	0.2587	0.03289	0	0	0	0	0	0	1.043	1.325	0.3319	0.2292	0.1928	0.01479	0.01623	0.01661
105371209	0	0	0	0	0	0	0	0	0	0	0	0	0	0	0.2112	0	0	0	0	0	0	0	0	0
554282	7.355	6.641	6.917	2.141	2.159	2.125	1.472	1.291	1.657	1.306	1.204	1.254	7.732	7.933	6.838	1.8	2.12	1.824	1.185	1.085	1.35	1.313	1.547	1.427
[truncated: 37,378 more rows]
